# Supplementary material for: The Effects of the Microbial Biostimulants Approved by EU Regulation 2019/1009 on Yield and Quality of Vegetable Crops
Source: Foods. 2022 Sep 1;11(17):2656. doi: 10.3390/foods11172656 (PMC9455239; doi:10.3390/foods11172656)
Supplement: Supplementary file 1 [file foods-11-02656-s001.zip]

Archive with 1 entries (1 files):
- foods-1885670-Supplementary File S1.txt
