# Supplementary material for: The Effects of the Microbial Biostimulants Approved by EU Regulation 2019/1009 on Yield and Quality of Vegetable Crops
Source: Foods. 2022 Sep 1;11(17):2656. doi: 10.3390/foods11172656 (PMC9455239; doi:10.3390/foods11172656)
Supplement: Supplementary file 1 [file foods-11-02656-s001.zip › foods-1885670-Supplementary File S1.txt]

1.	Almon, L.; Kilgore, L.; Gieger, M. Nutritive qualities of Azotobacter vinelandii. Journal of the American Dietetic Association 1957, 33, 481-484.
2.	Ulloa, M.; Herrera, T. [Description of 2 new species of bactera isolated from pozol: Agrobacterium azotophilum and Achromobacter pozolis]. Revista latinoamericana de microbiologia 1972, 14, 15-24.
3.	Kulins'kii, G.A.; Zelins'kii, V.V.; Dichenko, A.S.; Kruglov, M.A. [Concentration and purification of methane fermented mash by ultrafiltration]. Mikrobiolohichnyi zhurnal 1975, 37, 769-773.
4.	Taboada, J.; Salinas, C.; Ulloa, M.; Herrera, T. [Nitrogen fixation in monospecific and mixed cultures of Aerobacter aerogenes and Agrobacterium azotophilum using different sources of carbon]. Revista latinoamericana de microbiologia 1975, 17, 157-159.
5.	Beck, D.P. SUITABILITY OF CHARCOAL-AMENDED MINERAL SOIL AS CARRIER FOR RHIZOBIUM INOCULANTS. Soil Biology & Biochemistry 1991, 23, 41-44, doi:10.1016/0038-0717(91)90160-l.
6.	Gange, A.C.; West, H.M. Interactions between arbuscular mycorrhizal fungi and foliar-feeding insects in Plantago lanceolata L. The New phytologist 1994, 128, 79-87, doi:10.1111/j.1469-8137.1994.tb03989.x.
7.	Olsen, P.E.; Rice, W.A.; Bordeleau, L.M.; Biederbeck, V.O. ANALYSIS AND REGULATION OF LEGUME INOCULANTS IN CANADA - THE NEED FOR AN INCREASE IN STANDARDS. Plant and Soil 1994, 161, 127-134, doi:10.1007/bf02183093.
8.	Brockwell, J.; Bottomley, P.J. RECENT ADVANCES IN INOCULANT TECHNOLOGY AND PROSPECTS FOR THE FUTURE. Soil Biology & Biochemistry 1995, 27, 683-697, doi:10.1016/0038-0717(95)98649-9.
9.	Igbasan, F.A.; Guenter, W.; Warkentin, T.D.; McAndrew, D.W. Protein quality of peas as influenced by location, nitrogen application and seed inoculation. Plant foods for human nutrition (Dordrecht, Netherlands) 1996, 49, 93-105, doi:10.1007/bf01091965.
10.	Olsen, P.E.; Rice, W.A. Rapid evaluation of peat-base legume inoculant using immunomagnetic beads for cell retrieval and fluorescent nucleic acid probes for viability analysis. Plant and Soil 1996, 186, 75-79, doi:10.1007/bf00035058.
11.	Olsen, P.E.; Rice, W.A.; Bordeleau, L.M.; Demidoff, A.H.; Collins, M.M. Levels and identities of nonrhizobial microorganisms found in commercial legume inoculant made with nonsterile peat carrier. Canadian journal of microbiology 1996, 42, 72-75, doi:10.1139/m96-010.
12.	Elsheikh, E.A.E.; Elzidany, A.A. Effects of Rhizobium inoculation, organic and chemical fertilizers on yield and physical properties of faba bean seeds. Plant Foods for Human Nutrition 1997, 51, 137-144, doi:10.1023/a:1007937614660.
13.	Gange, A.C.; Nice, H.E. Performance of the thistle gall fly, Urophora cardui, in relation to host plant nitrogen and mycorrhizal colonization. New Phytologist 1997, 137, 335-343, doi:10.1046/j.1469-8137.1997.00813.x.
14.	Werner, M.R. Soil quality characteristics during conversion to organic orchard management. Applied Soil Ecology 1997, 5, 151-167, doi:10.1016/s0929-1393(96)00139-4.
15.	Burdman, S.; Jurkevitch, E.; Schwartsburd, B.; Hampel, M.; Okon, Y. Aggregation in Azospirillum brasilense: effects of chemical and physical factors and involvement of extracellular components. Microbiology (Reading, England) 1998, 144 ( Pt 7), 1989-1999, doi:10.1099/00221287-144-7-1989.
16.	Krishnan, H.B. Identification of genistein, an anticarcinogenic compound, in the edible tubers of the American groundnut (Apios americana Medikus). Crop Science 1998, 38, 1052-1056, doi:10.2135/cropsci1998.0011183X003800040028x.
17.	McMillen, D. Use of a microbial biostimulant to stabilize and reduce effluent TSS and COD, even with higher BOD loading. In Proceedings of the TAPPI Proceedings - Environmental Conference &amp; Exhibit, 1998; pp. 699-702.
18.	McVicar, R.; Slinkard, A.E.; Vandenberg, A.; Clancey, B. Trends in pulse crop diversification in western Canada and effects on world trade. In Proceedings of the 3rd International Food Legumes Research Conference (IFLRC III), Adelaide, Australia, Sep 22-26, 1998; pp. 243-249.
19.	Miura, Y.; Kondo, K.; Saito, T.; Shimada, H.; Fraser, P.D.; Misawa, N. Production of the carotenoids lycopene, beta-carotene, and astaxanthin in the food yeast Candida utilis. Applied and environmental microbiology 1998, 64, 1226-1229, doi:10.1128/aem.64.4.1226-1229.1998.
20.	Wallace, R.J.; Min, W.K.; Witt, M.W.; Grant, G.; MacRae, J.C.; Maeng, W.J.; Newbold, C.J.; Rode, L.M. Uptake of acetylated peptides from the small intestine in sheep and their nutritive value in rats. The British journal of nutrition 1998, 80, 101-108, doi:10.1017/s0007114598001822.
21.	Abdelgani, M.E.; Elsheikh, E.A.E.; Mukhtar, N.O. The effect of Rhizobium inoculation and chemical fertilization on seed quality of fenugreek. Food chemistry 1999, 64, 289-293, doi:10.1016/s0308-8146(98)00098-3.
22.	Bergmann, H.; Lippmann, B.; Leinhos, V.; Tiroke, S.; Machelett, B. Activation of stress resistance in plants and consequences for product quality. Journal of Applied Botany-Angewandte Botanik 1999, 73, 153-161.
23.	Brodbeck, B.V.; Andersen, P.C.; Mizell Iii, R.F. Effects of total dietary nitrogen and nitrogen form on the development of xylophagous leafhoppers. Archives of Insect Biochemistry and Physiology 1999, 42, 37-50, doi:10.1002/(SICI)1520-6327(199909)42:1<37::AID-ARCH5>3.0.CO;2-9.
24.	Burdman, S.; Jurkevitch, E.; Schwartsburd, B.; Okon, Y. Involvement of outer-membrane proteins in the aggregation of Azospirillum brasilense. Microbiology (Reading, England) 1999, 145 ( Pt 5), 1145-1152, doi:10.1099/13500872-145-5-1145.
25.	Hashem, F.A.; Sahab, A.F. Chemical response of parsley and mentha herbs to certain stress agents. Food chemistry 1999, 65, 29-33, doi:10.1016/s0308-8146(98)00128-9.
26.	Burdman, S.; De Mot, R.; Vanderleyden, J.; Okon, Y.; Jurkevitch, E. Identification and characterization of the omaA gene encoding the major outer membrane protein of Azospirillum brasilense. DNA sequence : the journal of DNA sequencing and mapping 2000, 11, 225-237, doi:10.3109/10425170009033236.
27.	Burdman, S.; Jurkevitch, E.; Soria-Díaz, M.E.; Serrano, A.M.; Okon, Y. Extracellular polysaccharide composition of Azospirillum brasilense and its relation with cell aggregation. FEMS microbiology letters 2000, 189, 259-264, doi:10.1111/j.1574-6968.2000.tb09240.x.
28.	Burdman, S.; Okon, Y.; Jurkevitch, E. Surface characteristics of Azospirillum brasilense in relation to cell aggregation and attachment to plant roots. Critical reviews in microbiology 2000, 26, 91-110, doi:10.1080/10408410091154200.
29.	Goverde, M.; van der Heijden, M.; Wiemken, A.; Sanders, I.; Erhardt, A. Arbuscular mycorrhizal fungi influence life history traits of a lepidopteran herbivore. Oecologia 2000, 125, 362-369, doi:10.1007/s004420000465.
30.	Haque, I.; Lupwayi, N.Z. Nitrogen fixation by annual forage legumes and its contribution to succeeding wheat in the Ethiopian highlands. Journal of Plant Nutrition 2000, 23, 963-977, doi:10.1080/01904160009382074.
31.	Jurkevitch, E.J.; Shapira, G. Structure and Colonization Dynamics of Epiphytic Bacterial Communities and of Selected Component Strains on Tomato (Lycopersicon esculentum) Leaves. Microbial ecology 2000, 40, 300-308, doi:10.1007/s002480000023.
32.	Lupwayi, N.Z.; Olsen, P.E.; Sande, E.S.; Keyser, H.H.; Collins, M.M.; Singleton, P.W.; Rice, W.A. Inoculant quality and its evaluation. Field Crops Research 2000, 65, 259-270, doi:10.1016/s0378-4290(99)00091-x.
33.	Rice, W.A.; Lupwayi, N.Z.; Olsen, P.E.; Schlechte, D.; Gleddie, S.C. Field evaluation of dual inoculation of alfalfa with Sinorhizobium meliloti and Penicillium bilaii. Canadian Journal of Plant Science 2000, 80, 303-308, doi:10.4141/p99-055.
34.	Séjalon-Delmas, N.; Roux, C.; Martins, M.; Kulifaj, M.; Bécard, G.; Dargent, R. Molecular tools for the identification of Tuber melanosporum in agroindustry. Journal of agricultural and food chemistry 2000, 48, 2608-2613, doi:10.1021/jf9910382.
35.	Sharma, S.; Kashyap, S.; Vasudevan, P. Development of clones and somaclones involving tissue culture, mycorrhiza and synthetic seed technology. Journal of Scientific & Industrial Research 2000, 59, 531-540.
36.	Wisler, G.C.; Duffus, J.E. A century of plant virus management in the Salinas valley of California, 'East of Eden'. Virus research 2000, 71, 161-169, doi:10.1016/s0168-1702(00)00196-9.
37.	Burdman, S.; Dulguerova, G.; Okon, Y.; Jurkevitch, E. Purification of the major outer membrane protein of Azospirillum brasilense, its affinity to plant roots, and its involvement in cell aggregation. Molecular plant-microbe interactions : MPMI 2001, 14, 555-561, doi:10.1094/mpmi.2001.14.4.555.
38.	Sabra, W.; Zeng, A.P.; Deckwer, W.D. Bacterial alginate: physiology, product quality and process aspects. Applied microbiology and biotechnology 2001, 56, 315-325, doi:10.1007/s002530100699.
39.	Fafioye, O.O.; Efuntoye, M.O.; Osho, A. Studies on the fungal infestation of five traditionally smoke-dried freshwater fish in Ago-Iwoye, Nigeria. Mycopathologia 2002, 154, 177-179, doi:10.1023/a:1016331418893.
40.	Grommen, R.; Verstraete, W. Environmental biotechnology: the ongoing quest. Journal of biotechnology 2002, 98, 113-123, doi:10.1016/s0168-1656(02)00090-1.
41.	Kadouri, D.; Burdman, S.; Jurkevitch, E.; Okon, Y. Identification and isolation of genes involved in poly(beta-hydroxybutyrate) biosynthesis in Azospirillum brasilense and characterization of a phbC mutant. Applied and environmental microbiology 2002, 68, 2943-2949, doi:10.1128/aem.68.6.2943-2949.2002.
42.	Kapoor, R.; Giri, B.; Mukerji, K.G. Mycorrhization of coriander (Coriandrum sativum L) to enhance the concentration and quality of essential oil. Journal of the science of food and agriculture 2002, 82, 339-342, doi:10.1002/jsfa.1039.
43.	Mozafar, A.; Ruh, R.; Klingel, P.; Gamper, H.; Egli, S.; Frossard, E. Effect of heavy metal contaminated shooting range soils on mycorrhizal colonization of roots and metal uptake by leek. Environmental monitoring and assessment 2002, 79, 177-191, doi:10.1023/a:1020202801163.
44.	Pandolfini, T.; Rotino, G.L.; Camerini, S.; Defez, R.; Spena, A. Optimisation of transgene action at the post-transcriptional level: high quality parthenocarpic fruits in industrial tomatoes. BMC biotechnology 2002, 2, 1, doi:10.1186/1472-6750-2-1.
45.	Ravishankar, S.; Juneja, V.K. Adaptation or resistance responses of microorganisms to stresses in the food processing environment. In Microbial Stress Adaptation and Food Safety; 2002; pp. 105-158.
46.	Broughton, W.J.; Hernandez, G.; Blair, M.; Beebe, S.; Gepts, P.; Vanderleyden, J. Beans (Phaseolus spp.) - model food legumes. Plant and Soil 2003, 252, 55-128, doi:10.1023/a:1024146710611.
47.	Flodgaard, L.R.; Christensen, A.B.; Molin, S.; Givskov, M.; Gram, L. Influence of food preservation parameters and associated microbiota on production rate, profile and stability of acylated homoserine lactones from food-derived Enterobacteriaceae. International journal of food microbiology 2003, 84, 145-156, doi:10.1016/s0168-1605(02)00405-1.
48.	Kadouri, D.; Jurkevitch, E.; Okon, Y. Poly beta-hydroxybutyrate depolymerase (PhaZ) in Azospirillum brasilense and characterization of a phaZ mutant. Archives of microbiology 2003, 180, 309-318, doi:10.1007/s00203-003-0590-z.
49.	Kadouri, D.; Jurkevitch, E.; Okon, Y. Involvement of the reserve material poly-beta-hydroxybutyrate in Azospirillum brasilense stress endurance and root colonization. Applied and environmental microbiology 2003, 69, 3244-3250, doi:10.1128/aem.69.6.3244-3250.2003.
50.	Kelemu, S.; Mahuku, G.; Fregene, M.; Pachico, D.; Johnson, N.; Calvert, L.; Rao, I.; Buruchara, R.; Amede, T.; Kimani, P.; et al. Harmonizing the agricultural biotechnology debate for the benefit of African farmers. African Journal of Biotechnology 2003, 2, 394-442, doi:10.5897/ajb2003.000-1082.
51.	Lakshman, K.; Shamala, T.R. Enhanced biosynthesis of polyhydroxyalkanoates in a mutant strain of Rhizobium meliloti. Biotechnology letters 2003, 25, 115-119, doi:10.1023/a:1021959100432.
52.	Lotter, D.W. Organic agriculture. Journal of Sustainable Agriculture 2003, 21, 59-128, doi:10.1300/J064v21n04_06.
53.	Lundegårdh, B.; Mårtensson, A. Organically produced plant foods - Evidence of health benefits. Acta Agriculturae Scandinavica Section B: Soil and Plant Science 2003, 53, 3-15, doi:10.1080/09064710310006490.
54.	Nguyen, H.T.; Deaker, R.; Kennedy, I.R.; Roughley, R.J. The positive yield response of field-grown rice to inoculation with a multi-strain biofertiliser in the Hanoi area, Vietnam. Symbiosis 2003, 35, 231-245.
55.	Ramos, B.; Garcia, J.A.L.; Probanza, A.; Domenech, J.; Manero, F.J.G. Influence of an indigenous European alder (Alnus glutinosa (L.) Gaertn) rhizobacterium (Bacillus pumilus) on the growth of alder and its rhizosphere microbial community structure in two soils. New Forests 2003, 25, 149-159, doi:10.1023/a:1022688020897.
56.	Reddy, B.V.S.; Reddy, P.S.; Bidinger, F.; Blummel, M. Crop management factors influencing yield and quality of crop residues. Field Crops Research 2003, 84, 57-77, doi:10.1016/s0378-4290(03)00141-2.
57.	Romero, A.M.; Correa, O.S.; Moccia, S.; Rivas, J.G. Effect of Azospirillum-mediated plant growth promotion on the development of bacterial diseases on fresh-market and cherry tomato. Journal of applied microbiology 2003, 95, 832-838, doi:10.1046/j.1365-2672.2003.02053.x.
58.	Zhang, P.; Jaynes, J.M.; Potrykus, I.; Gruissem, W.; Puonti-Kaerlas, J. Transfer and expression of an artificial storage protein (ASP1) gene in cassava (Manihot esculenta Crantz). Transgenic Research 2003, 12, 243-250, doi:10.1023/A:1022918925882.
59.	Bahat-Samet, E.; Castro-Sowinski, S.; Okon, Y. Arabinose content of extracellular polysaccharide plays a role in cell aggregation of Azospirillum brasilense. FEMS microbiology letters 2004, 237, 195-203, doi:10.1016/j.femsle.2004.06.036.
60.	Estrella, M.J.; Pieckenstain, F.L.; Marina, M.; Díaz, L.E.; Ruiz, O.A. Cheese whey: an alternative growth and protective medium for Rhizobium loti cells. Journal of industrial microbiology & biotechnology 2004, 31, 122-126, doi:10.1007/s10295-004-0124-y.
61.	Hamel, C.; Angers, D. Mycorrhiza and soil quality. Canadian Journal of Soil Science 2004, 84, 353-353, doi:10.4141/s04-076.
62.	Rabie, G.H.; Al-Humiany, A. Role of VA mycorrhiza on the growth of cowpea plant and their associative effect with N-2-fixing and P-solubilizing bacteria as biofertilizers in calcareous soil. Journal of Food Agriculture & Environment 2004, 2, 186-192.
63.	Walker, R.; Rossall, S.; Asher, M.J. Comparison of application methods to prolong the survival of potential biocontrol bacteria on stored sugar-beet seed. Journal of applied microbiology 2004, 97, 293-305, doi:10.1111/j.1365-2672.2004.02318.x.
64.	Herschkovitz, Y.; Lerner, A.; Davidov, Y.; Okon, Y.; Jurkevitch, E. Azospirillum brasilense does not affect population structure of specific rhizobacterial communities of inoculated maize (Zea mays). Environmental microbiology 2005, 7, 1847-1852, doi:10.1111/j.1462-2920.2005.00926.x.
65.	Herschkovitz, Y.; Lerner, A.; Davidov, Y.; Rothballer, M.; Hartmann, A.; Okon, Y.; Jurkevitch, E. Inoculation with the plant-growth-promoting rhizobacterium Azospirillum brasilense causes little disturbance in the rhizosphere and rhizoplane of maize (Zea mays). Microbial ecology 2005, 50, 277-288, doi:10.1007/s00248-004-0148-x.
66.	Mueller, S.R.; Kussow, W.R. Biostimulant influences on turfgrass microbial communities and creeping bentgrass putting green quality. Hortscience 2005, 40, 1904-1910, doi:10.21273/hortsci.40.6.1904.
67.	Bavec, F.; Bavec, M. Organic production and use of alternative crops; 2006; pp. 1-243.
68.	Butler, T.; Purcell, M.; Hunter, A. Microbial inoculant and biostimulant impact on turfgrass growth, morphology and stress tolerance when applied pre-germination. In Proceedings of the International Symposium on Horticultural Plants in Urban and Peri-Urban Life, Seoul, SOUTH KOREA, Aug 13-19, 2006; pp. 55-+.
69.	Flores-Vargas, R.D.; O'Hara, G.W. Isolation and characterization of rhizosphere bacteria with potential for biological control of weeds in vineyards. Journal of applied microbiology 2006, 100, 946-954, doi:10.1111/j.1365-2672.2006.02851.x.
70.	Guzmán-de-Peña, D. [Biotechnology]. Revista latinoamericana de microbiologia 2006, 48, 126-130.
71.	Lafay, B.; Burdon, J.J. Molecular diversity of rhizobia nodulating the invasive legume Cytisus scoparius in Australia. Journal of applied microbiology 2006, 100, 1228-1238, doi:10.1111/j.1365-2672.2006.02902.x.
72.	Valverde, A.; Okon, Y.; Burdman, S. cDNA-AFLP reveals differentially expressed genes related to cell aggregation of Azospirillum brasilense. FEMS microbiology letters 2006, 265, 186-194, doi:10.1111/j.1574-6968.2006.00482.x.
73.	Batzer, D.P.; Sharitz, R.R. Ecology of freshwater and estuarine wetlands; 2007.
74.	Behl, R.K.; Ruppel, S.; Kothe, E.; Narula, N. Wheat x Azotobacter x VA mycorrhiza interactions towards plant nutrition and growth - A review. Journal of Applied Botany and Food Quality 2007, 81, 95-109.
75.	Butler, T.; Hunter, A. Soil microbial activity and rooting as influenced by biostimulant application under reduced nutrient inputs in the grow-in year of a USGA golf green. In Proceedings of the 2nd International Conference on Turfgrass Management and Science for Sports Fields, Beijing, PEOPLES R CHINA, Jun 24-29, 2007; pp. 443-452.
76.	Correa, O.S.; Romero, A.M.; Montecchia, M.S.; Soria, M.A. Tomato genotype and Azospirillum inoculation modulate the changes in bacterial communities associated with roots and leaves. Journal of applied microbiology 2007, 102, 781-786, doi:10.1111/j.1365-2672.2006.03122.x.
77.	Garg, N.; Geetanjali. Symbiotic nitrogen fixation in legume nodules: process and signaling. A review. Agronomy for Sustainable Development 2007, 27, 59-68, doi:10.1051/agro:2006030.
78.	Janiga, M.; Michniewicz, M. Best available techniques in the paper industry - Application of enzymes. Przeglad Papierniczy 2007, 63, 623-628.
79.	Lestingi, A.; De Giorgio, D.; Montemurro, F.; Convertini, C.; Laudadio, V. Effects of bio-activators on yield and quality composition of triticale forage as an animal food resource. Journal of Food Agriculture & Environment 2007, 5, 164-171.
80.	Means, N.E.; Kremer, R.J.; Ramsier, C. Effects of glyphosate and foliar amendments on activity of microorganisms in the soybean rhizosphere. Journal of Environmental Science and Health Part B-Pesticides Food Contaminants and Agricultural Wastes 2007, 42, 125-132, doi:10.1080/03601230601123227.
81.	Medina-Bolivar, F.; Condori, J.; Rimando, A.M.; Hubstenberger, J.; Shelton, K.; O'Keefe, S.F.; Bennett, S.; Dolan, M.C. Production and secretion of resveratrol in hairy root cultures of peanut. Phytochemistry 2007, 68, 1992-2003, doi:10.1016/j.phytochem.2007.04.039.
82.	Nikolopoulou, M.; Pasadakis, N.; Kalogerakis, N. Enhanced bioremediation of crude oil utilizing lipophilic fertilizers. Desalination 2007, 211, 286-295, doi:10.1016/j.desal.2006.02.095.
83.	Perner, H.; Schwarz, D.; Bruns, C.; Mäder, P.; George, E. Effect of arbuscular mycorrhizal colonization and two levels of compost supply on nutrient uptake and flowering of pelargonium plants. Mycorrhiza 2007, 17, 469-474, doi:10.1007/s00572-007-0116-7.
84.	Uyanoz, R.; Akbulut, M.; Cetin, U.; Gultepe, N. Effects of microbial inoculation, organic and chemical fertilizer on yield and physicochemical and cookability properties of bean (Phaseolus vulgaris L.) seeds. Philippine Agricultural Scientist 2007, 90, 168-172.
85.	Cakici, O.; Sikorski, M.; Stepkowski, T.; Bujacz, G.; Jaskolski, M. Cloning, expression, purification, crystallization and preliminary X-ray analysis of NodS N-methyltransferase from Bradyrhizobium japonicum WM9. Acta Crystallographica Section F-Structural Biology Communications 2008, 64, 1149-1152, doi:10.1107/s174430910803604x.
86.	Careche, M.; Luten, J.B.; Kole, A.; Schelvis, R.; Saura-Calixto, F.; Scholten, O.E.; Diaz-Rubio, M.E.; Toonen, M.A.J.; Schram, E.; Borderias, A.J.; et al. Developing functional seafood products. In Improving Seafood Products for the Consumer; 2008; pp. 331-362.
87.	Cirou, A.; Uroz, S.; Chapelle, E.; Latour, X.; Orange, N.; Faure, D.; Dessaux, Y. Quorum Sensing as a Target for Novel Biocontrol Strategies Directed at Pectobacterium. In Proceedings of the 9th International Congress of Plant Pathology, Turin, ITALY, Aug 24-29, 2008; pp. 121-131.
88.	Dahiya, S.; Chaudhary, D.; Jaiwa, R.; Dhankher, O.P.; Singh, R.P.; Jaiwal, P.K. Elemental biofortification of crop plants. In Plant Membrane and Vacuolar Transporters; 2008; pp. 345-371.
89.	Larkin, R.P. Relative effects of biological amendments and crop rotations on soil microbial communities and soilborne diseases of potato. Soil Biology & Biochemistry 2008, 40, 1341-1351, doi:10.1016/j.soilbio.2007.03.005.
90.	Mishra, S.; Sharma, S.; Vasudevan, P. Comparative effect of biofertilizers on fodder production and quality in guinea grass (Panicum maximum Jacq.). Journal of the science of food and agriculture 2008, 88, 1667-1673, doi:10.1002/jsfa.3267.
91.	Saleh, M.T.; Mojumdar, S.C. THERMAL PROPERTIES OF BIOSTIMULANT-INFUSED POTATO FIBERS. Journal of Thermal Analysis and Calorimetry 2008, 94, 33-36, doi:10.1007/s10973-008-9184-y.
92.	Schijlen, E.G.W.M.; Beekwilder, J.; Hall, R.D.; Van Der Meer, I.M. Boosting beneficial phytochemicals in vegetable crop plants. CAB Reviews: Perspectives in Agriculture, Veterinary Science, Nutrition and Natural Resources 2008, 3, doi:10.1079/PAVSNNR20083025.
93.	Sushchik, N.N. Role of essential fatty acids in trophometabolic interactions in the freshwater ecosystems (a review). Zhurnal Obshchei Biologii 2008, 69, 299-316.
94.	Trifonova, R.; Postma, J.; Ketelaars, J.; van Elsas, J.D. Thermally treated grass fibers as colonizable substrate for beneficial bacterial inoculum. Microbial ecology 2008, 56, 561-571, doi:10.1007/s00248-008-9376-9.
95.	Uher, D.; Stafa, Z.; Blazinkov, M.; Sikora, S.; Kaucic, D.; Zupanac, G. IMPORTANCE OF WINTER PEA CV. MAKSIMIRSKI OZIMI IN PRODUCTION OF THE MILK ON FAMILY FARMS IN CROATIA. Mljekarstvo 2008, 58, 371-385.
96.	Atul-Nayyar, A.; Hamel, C.; Hanson, K.; Germida, J. The arbuscular mycorrhizal symbiosis links N mineralization to plant demand. Mycorrhiza 2009, 19, 239-246, doi:10.1007/s00572-008-0215-0.
97.	Beaver, J.S.; Osorno, J.M. Achievements and limitations of contemporary common bean breeding using conventional and molecular approaches. Euphytica 2009, 168, 145-175, doi:10.1007/s10681-009-9911-x.
98.	Bloem, J.F.; Trytsman, G.; Smith, H.J. Biological nitrogen fixation in resource-poor agriculture in South Africa. Symbiosis 2009, 48, 18-24, doi:10.1007/bf03179981.
99.	Craine, J.M. Resource strategies of wild plants; 2009.
100.	D'Cunha, M.; Sridhar, K.R.; Bhat, R. Nutritional quality of germinated seeds of canavalia maritima of coastal sand dunes. In Food Processing: Methods, Techniques and Trends; 2009; pp. 363-384.
101.	Ertani, A.; Cavani, L.; Pizzeghello, D.; Brandellero, E.; Altissimo, A.; Ciavatta, C.; Nardi, S. Biostimulant activity of two protein hydrolyzates in the growth and nitrogen metabolism of maize seedlings. Journal of Plant Nutrition and Soil Science 2009, 172, 237-244, doi:10.1002/jpln.200800174.
102.	Gaballah, M.; Rady, M.; Gomaa, A.B.M.; Abdelhamid, M.T. Development of New Technological Approach to Mitigate Salinization. In Proceedings of the International Conf on the Integration of Sustainable Agr, Rural Development, and Ecosystems in the Context of Climate Change, the Energy Crisis and Food Insecurity, Agadir, MOROCCO, Nov 12-14, 2009; pp. 69-+.
103.	Mulder, C.; Den Hollander, H.A.; Vonk, J.A.; Rossberg, A.G.; Jagers Op Akkerhuis, G.A.J.M.; Yeates, G.W. Soil resource supply influences faunal size-specific distributions in natural food webs. Naturwissenschaften 2009, 96, 813-826, doi:10.1007/s00114-009-0539-4.
104.	Narula, N.; Kothe, E.; Behl, R.K. Role of root exudates in plant-microbe interactions. Journal of Applied Botany and Food Quality 2009, 82, 122-130.
105.	Nussinovitch, A. Plant gum exudates of the world: Sources, distribution, properties, and applications; 2009; pp. 1-403.
106.	Reinik, M.; Tamme, T.; Roasto, M. Naturally Occurring Nitrates and Nitrites in Foods. In Bioactive Compounds in Foods; 2009; pp. 225-253.
107.	Rugheim, A.M.E.; Abdelgani, M.E. Substituting Chemical Fertilizers with Microbial Fertilizers for Increasing Productivity of Faba Bean (Vicia faba L.) in Arid Lands. In Proceedings of the International Symposium on Environmental Science and Technology, Shanghai, PEOPLES R CHINA, Jun 02-05, 2009; pp. 1910-1918.
108.	Schmidt-Heydt, M.; Schunck, T.; Geisen, R. Expression of a gfp gene in Penicillium nordicum under control of the promoter of the ochratoxin A polyketide synthase gene. International journal of food microbiology 2009, 133, 161-166, doi:10.1016/j.ijfoodmicro.2009.05.016.
109.	Singh, J.; Kaur, L. Advances in Potato Chemistry and Technology; 2009.
110.	Tarango Rivero, S.H.; Nevárez Moorillón, V.G.; Orrantia Borunda, E. Growth, yield, and nutrient status of pecans fertilized with biosolids and inoculated with rizosphere fungi. Bioresource technology 2009, 100, 1992-1998, doi:10.1016/j.biortech.2007.12.078.
111.	Turmel, M.S.; Entz, M.H.; Bamford, K.C.; Martens, J.R.T. The influence of crop rotation on the mineral nutrient content of organic vs. conventionally produced wheat grain: Preliminary results from a long-term field study. Canadian Journal of Plant Science 2009, 89, 915-919, doi:10.4141/CJPS09006.
112.	Warriner, K.; Huber, A.; Namvar, A.; Fan, W.; Dunfield, K. Chapter 4 Recent Advances in the Microbial Safety of Fresh Fruits and Vegetables. Advances in Food and Nutrition Research 2009, 57, 155-208, doi:10.1016/S1043-4526(09)57004-0.
113.	White, P.J.; Broadley, M.R. Biofortification of crops with seven mineral elements often lacking in human diets - Iron, zinc, copper, calcium, magnesium, selenium and iodine. New Phytologist 2009, 182, 49-84, doi:10.1111/j.1469-8137.2008.02738.x.
114.	Zha, X.Q.; Luo, J.P.; Wei, P. Identification and classification of Dendrobium candidum species by fingerprint technology with capillary electrophoresis. South African Journal of Botany 2009, 75, 276-282, doi:10.1016/j.sajb.2009.02.002.
115.	Castellanos-Morales, V.; Villegas, J.; Wendelin, S.; Vierheilig, H.; Eder, R.; Cárdenas-Navarro, R. Root colonisation by the arbuscular mycorrhizal fungus Glomus intraradices alters the quality of strawberry fruits (Fragaria x ananassa Duch.) at different nitrogen levels. Journal of the science of food and agriculture 2010, 90, 1774-1782, doi:10.1002/jsfa.3998.
116.	Dikilitas, M.; Karakas, S. Salts as Potential Environmental Pollutants, Their Types, Effects on Plants and Approaches for Their Phytoremediation; 2010; pp. 357-381.
117.	Garcia-Martinez, A.M.; Diaz, A.; Tejada, M.; Bautista, J.; Rodriguez, B.; Maria, C.S.; Revilla, E.; Parrado, J. Enzymatic production of an organic soil biostimulant from wheat-condensed distiller solubles: Effects on soil biochemistry and biodiversity. Process Biochemistry 2010, 45, 1127-1133, doi:10.1016/j.procbio.2010.04.005.
118.	García-Martínez, A.M.; Tejada, M.; Díaz, A.I.; Rodríguez-Morgado, B.; Bautista, J.; Parrado, J. Enzymatic vegetable organic extracts as soil biochemical biostimulants and atrazine extenders. Journal of agricultural and food chemistry 2010, 58, 9697-9704, doi:10.1021/jf101289n.
119.	Geneva, M.P.; Stancheva, I.V.; Boychinova, M.M.; Mincheva, N.H.; Yonova, P.A. Effects of foliar fertilization and arbuscular mycorrhizal colonization on Salvia officinalis L. growth, antioxidant capacity, and essential oil composition. Journal of the science of food and agriculture 2010, 90, 696-702, doi:10.1002/jsfa.3871.
120.	Gianinazzi, S.; Gollotte, A.; Binet, M.N.; van Tuinen, D.; Redecker, D.; Wipf, D. Agroecology: the key role of arbuscular mycorrhizas in ecosystem services. Mycorrhiza 2010, 20, 519-530, doi:10.1007/s00572-010-0333-3.
121.	Grant, C.A.; Monreal, M.A.; Irvine, R.B.; Mohr, R.M.; McLaren, D.L.; Khakbazan, M. Preceding crop and phosphorus fertilization affect cadmium and zinc concentration of flaxseed under conventional and reduced tillage. Plant and Soil 2010, 333, 337-350, doi:10.1007/s11104-010-0349-7.
122.	Hay, I.D.; Rehman, Z.U.; Ghafoor, A.; Rehm, B.H.A. Bacterial biosynthesis of alginates. Journal of Chemical Technology and Biotechnology 2010, 85, 752-759, doi:10.1002/jctb.2372.
123.	Lindstrom, K.; Murwira, M.; Willems, A.; Altier, N. The biodiversity of beneficial microbe-host mutualism: the case of rhizobia. Research in microbiology 2010, 161, 453-463, doi:10.1016/j.resmic.2010.05.005.
124.	Mirshekari, B.; Valizadeh, N.; Roudsari, A.M.; Maleki, S.H.; Farahvash, F.; Kouchebagh, S.B. Improved growth and essential oil quality of Foeniculum vulgare by Azospirillum inoculation and nutrient seed priming. Journal of Food Agriculture & Environment 2010, 8, 403-406.
125.	Namitha, K.K.; Negi, P.S. Chemistry and biotechnology of carotenoids. Critical Reviews in Food Science and Nutrition 2010, 50, 728-760, doi:10.1080/10408398.2010.499811.
126.	Osborn, T.C. Dedication: Fredrick A. Bliss Teacher, Researcher, and Director of Plant Breeding. In Plant Breeding Reviews; 2010; Volume 27, pp. 1-14.
127.	Pogue, G.P.; Vojdani, F.; Palmer, K.E.; Hiatt, E.; Hume, S.; Phelps, J.; Long, L.; Bohorova, N.; Kim, D.; Pauly, M.; et al. Production of pharmaceutical-grade recombinant aprotinin and a monoclonal antibody product using plant-based transient expression systems. Plant biotechnology journal 2010, 8, 638-654, doi:10.1111/j.1467-7652.2009.00495.x.
128.	Spinelli, F.; Fiori, G.; Noferini, M.; Sprocatti, M.; Costa, G. A novel type of seaweed extract as a natural alternative to the use of iron chelates in strawberry production. Scientia Horticulturae 2010, 125, 263-269, doi:10.1016/j.scienta.2010.03.011.
129.	Uher, D.; Stafa, Z.; Blazinkov, M.; Pisacic, A.; Kmet, M.; Scavnicar, M. Importance of winter pea cv. Maksimirski rani in milk production on family farms. Mljekarstvo 2010, 60, 37-49.
130.	Altomare, C.; Tringovska, I. Beneficial Soil Microorganisms, an Ecological Alternative for Soil Fertility Management. In Genetics, Biofuels and Local Farming System, Lichtfouse, E., Ed.; Sustainable Agriculture Reviews; 2011; Volume 7, pp. 161-214.
131.	Asrar, A.W.; Elhindi, K.M. Alleviation of drought stress of marigold (Tagetes erecta) plants by using arbuscular mycorrhizal fungi. Saudi journal of biological sciences 2011, 18, 93-98, doi:10.1016/j.sjbs.2010.06.007.
132.	Balol, G.B.; Raghunandan, B.L.; Raaghavendra, M.; Divya, B.L.; Mahesh, Y.S.; Hucchannavar, S.D. Biological Control Mechanisms of Mycorrhiza in Plant Disease Management. Journal of Pure and Applied Microbiology 2011, 5, 937-940.
133.	Baslam, M.; Garmendia, I.; Goicoechea, N. Arbuscular mycorrhizal fungi (AMF) improved growth and nutritional quality of greenhouse-grown lettuce. Journal of agricultural and food chemistry 2011, 59, 5504-5515, doi:10.1021/jf200501c.
134.	Baslam, M.; Pascual, I.; Sánchez-Díaz, M.; Erro, J.; García-Mina, J.M.; Goicoechea, N. Improvement of nutritional quality of greenhouse-grown lettuce by arbuscular mycorrhizal fungi is conditioned by the source of phosphorus nutrition. Journal of agricultural and food chemistry 2011, 59, 11129-11140, doi:10.1021/jf202445y.
135.	D'Cunha, M.; Sridhar, K.R.; Arun, A.B. Nutritional assessment of sprouted seeds of coastal sand dune legume Canavalia maritima. In Sand Dunes: Ecology, Geology and Conservation; 2011; pp. 129-155.
136.	Ilyas, S.; Sopian, O. Effect of Seed Maturity and Invigoration on Seed Viability and Vigor, Plant Growth, and Yield of Bambara Groundnut (Vigna subterranea (L.) Verdcourt). In Proceedings of the 2nd International Symposium on Underutilized Plant Species - Crops for the Future - Beyond Food Security, Kuala Lumpur, MALAYSIA, Jun 27-Jul 01, 2011; pp. 695-701.
137.	Jarak, M.; Jafari, T.H.; Djuric, S.; Varga, J.G.; Cervenski, J.; Vasic, M.; Colo, J. Plant Growth-Promoting Rhizobacteria in Bean Production. In Proceedings of the 5th Balkan Symposium on Vegetables and Potatoes, Tirana, ALBANIA, Oct 09-12, 2011; pp. 409-415.
138.	Lammerts Van Bueren, E.T.; Jones, S.S.; Tamm, L.; Murphy, K.M.; Myers, J.R.; Leifert, C.; Messmer, M.M. The need to breed crop varieties suitable for organic farming, using wheat, tomato and broccoli as examples: A review. NJAS - Wageningen Journal of Life Sciences 2011, 58, 193-205, doi:10.1016/j.njas.2010.04.001.
139.	Manivannan, K.; Selvamani, P. Influence of Organic Inputs on the Yield and Quality of Fruits in Banana Cultivar 'Poovan' (syn. Mysore AAB). In Proceedings of the 1st International Symposium on Organic Matter Management and Compost Use in Horticulture, Adelaide, AUSTRALIA, Apr 07, 2011; pp. 139-147.
140.	Marschner, P. Marschner's Mineral Nutrition of Higher Plants: Third Edition; 2011; pp. 1-651.
141.	Mohammadi, K.; Ghalavand, A.; Aghaalikhani, M.; Heidari, G.; Sohrabi, Y. Introducing a sustainable soil fertility system for chickpea (Cicer arietinum L.). African Journal of Biotechnology 2011, 10, 6011-6020.
142.	Mukhopadhyay, S.K.; Chattopadhyay, A.; Chakraborty, I.; Bhattacharya, I. Crops that feed the world 5. Sweetpotato. Sweetpotatoes for income and food security. Food Security 2011, 3, 283-305, doi:10.1007/s12571-011-0134-3.
143.	Muller, J.M.; dos Santos, R.L.; Brigido, R.V. Alginate Production by Microorganisms. Polimeros-Ciencia E Tecnologia 2011, 21, 305-310, doi:10.1590/s0104-14282011005000051.
144.	Nelson, A.G.; Quideau, S.A.; Frick, B.; Hucl, P.J.; Thavarajah, D.; Clapperton, M.J.; Spaner, D.M. The soil microbial community and grain micronutrient concentration of historical and modern hard red spring wheat cultivars grown organically and conventionally in the black soil zone of the Canadian prairies. Sustainability 2011, 3, 500-517, doi:10.3390/su3030500.
145.	Rose, M.T.; Deaker, R.; Potard, S.; Cuc, K.T.T.; Vu, N.T.; Kennedy, I.R. The survival of plant growth promoting microorganisms in peat inoculant as measured by selective plate counting and enzyme-linked immunoassay. World journal of microbiology & biotechnology 2011, 27, 1649-1659, doi:10.1007/s11274-010-0619-9.
146.	Soccol, C.R.; Woiciechowski, A.L.; Spier, M.R.; Medeiros, A.B.P.; Haghi, A.K. Advances and applications of galactosidases in food industry. In Food Science: Research and Technology; 2011; pp. 57-73.
147.	Técher, D.; Laval-Gilly, P.; Henry, S.; Bennasroune, A.; Formanek, P.; Martinez-Chois, C.; D'Innocenzo, M.; Muanda, F.; Dicko, A.; Rejšek, K.; et al. Contribution of Miscanthus x giganteus root exudates to the biostimulation of PAH degradation: an in vitro study. The Science of the total environment 2011, 409, 4489-4495, doi:10.1016/j.scitotenv.2011.06.049.
148.	Zuo, Y.; Zhang, F. Soil and crop management strategies to prevent iron deficiency in crops. Plant and Soil 2011, 339, 83-95, doi:10.1007/s11104-010-0566-0.
149.	Adeyeye, E.I. Chemical composition and food properties of six cultivars (whole and dehulled) of African yam bean (Sphenostylis Stenocarpa) flours. In Beans: Nutrition, Consumption and Health; 2012; pp. 57-115.
150.	Akyuz, M.; Kirbag, S.; Kursat, M. Ecological aspects of the arid and semi-arid truffle in Turkey: evaluation of soil characteristics, morphology, distribution, and mycorrhizal relationships. Turkish Journal of Botany 2012, 36, 386-391, doi:10.3906/bot-1103-4.
151.	Albrechtova, J.; Latr, A.; Nedorost, L.; Pokluda, R.; Posta, K.; Vosatka, M. Dual inoculation with mycorrhizal and saprotrophic fungi applicable in sustainable cultivation improves the yield and nutritive value of onion. TheScientificWorldJournal 2012, 2012, 374091, doi:10.1100/2012/374091.
152.	Baslam, M.; Goicoechea, N. Water deficit improved the capacity of arbuscular mycorrhizal fungi (AMF) for inducing the accumulation of antioxidant compounds in lettuce leaves. Mycorrhiza 2012, 22, 347-359, doi:10.1007/s00572-011-0408-9.
153.	Danks, M.A. Gut-retention time in mycophagous mammals: A review and a study of truffle-like fungal spore retention in the swamp wallaby. Fungal Ecology 2012, 5, 200-210, doi:10.1016/j.funeco.2011.08.005.
154.	Dwivedi, S.L.; Sahrawat, K.L.; Rai, K.N.; Blair, M.W.; Andersson, M.S.; Pfeiffer, W. Nutritionally enhanced staple food crops. Plant Breeding Reviews 2012, 36, 169-291, doi:10.1002/9781118358566.ch3.
155.	Fasciglione, G.; Casanovas, E.M.; Yommi, A.; Sueldo, R.J.; Barassi, C.A. Azospirillum improves lettuce growth and transplant under saline conditions. Journal of the science of food and agriculture 2012, 92, 2518-2523, doi:10.1002/jsfa.5661.
156.	Frary, A.; Frary, A. Physiology of metabolites. In Peppers: Botany, Production and Uses; 2012; pp. 176-188.
157.	García-Fraile, P.; Carro, L.; Robledo, M.; Ramírez-Bahena, M.H.; Flores-Félix, J.D.; Fernández, M.T.; Mateos, P.F.; Rivas, R.; Igual, J.M.; Martínez-Molina, E.; et al. Rhizobium promotes non-legumes growth and quality in several production steps: towards a biofertilization of edible raw vegetables healthy for humans. PloS one 2012, 7, e38122, doi:10.1371/journal.pone.0038122.
158.	Giovannetti, M.; Avio, L.; Barale, R.; Ceccarelli, N.; Cristofani, R.; Iezzi, A.; Mignolli, F.; Picciarelli, P.; Pinto, B.; Reali, D.; et al. Nutraceutical value and safety of tomato fruits produced by mycorrhizal plants. The British journal of nutrition 2012, 107, 242-251, doi:10.1017/s000711451100290x.
159.	Gong, M.G.; Tang, M.; Chen, H.; Zhang, Q.M.; Xu, H.; Zheng, C.L. Effects of Glomus mosseae and Rhizobium on the growth of black locust seedlings and the quality of weathered soft rock soils in the Loess Plateau, China. Annals of Microbiology 2012, 62, 1579-1586, doi:10.1007/s13213-011-0413-4.
160.	Hayek, S.; Grosch, R.; Gianinazzi-Pearson, V.; Franken, P. Bioprotection and alternative fertilisation of petunia using mycorrhiza in a soilless production system. Agronomy for Sustainable Development 2012, 32, 765-771, doi:10.1007/s13593-012-0083-z.
161.	Lidder, P.; Sonnino, A. Biotechnologies for the Management of Genetic Resources for Food and Agriculture. Advances in Genetics 2012, 78, 1-167, doi:10.1016/B978-0-12-394394-1.00001-8.
162.	Lupwayi, N.Z.; Lafond, G.P.; May, W.E.; Holzapfel, C.B.; Lemke, R.L. Intensification of Field Pea Production: Impact on Soil Microbiology. Agronomy Journal 2012, 104, 1189-1196, doi:10.2134/agronj2012.0046.
163.	Migliore, M.; Felici, B.; Benedetti, A.; Florio, A.; Baroccio, F. Proposal of Bioassays as a Tool for Screening Biostimulant Properties of Protein Hydrolysates from Animal Waste Materials. In Proceedings of the 1st World Congress on the Use of Biostimulants in Agriculture, Strasbourg, FRANCE, Nov 26-29, 2012; pp. 235-240.
164.	Muter, O.; Potapova, K.; Limane, B.; Sproge, K.; Jakobsone, I.; Cepurnieks, G.; Bartkevics, V. The role of nutrients in the biodegradation of 2,4,6-trinitrotoluene in liquid and soil. Journal of environmental management 2012, 98, 51-55, doi:10.1016/j.jenvman.2011.12.010.
165.	Schoebitz, M.; Simonin, H.; Poncelet, D. Starch filler and osmoprotectants improve the survival of rhizobacteria in dried alginate beads. Journal of Microencapsulation 2012, 29, 532-538, doi:10.3109/02652048.2012.665090.
166.	Slansky, F. Allelochemical-Nutrient Interactions in Herbivore Nutritional Ecology. In Herbivores: Their Interactions with Secondary Plant Metabolites Ecological and Evolutionary Processes: Second Edition; 2012; Volume 2, pp. 135-174.
167.	Villaverde, J.; Rubio-Bellido, M.; Posada-Baquero, R.; Morillo, E. ACCELERATED DIURON MINERALISATION IN SOIL USING CYCLODEXTRIN SOLUTIONS. In Proceedings of the 5th International Symposium on Biosorption and Bioremediation (BioBio), Prague, CZECH REPUBLIC, Jun 24-28, 2012; pp. 169-174.
168.	Zajac, T.; Klimek-Kopyra, A.; Oleksy, A.; Stoklosa, A.; Kulig, B. Morphological-developmental reaction and productivity of plants and canopy of semileafless pea (Pisum sativum L.) after seed vaccination with Rhizobium and foliar micronutrient fertilization. Journal of Applied Botany and Food Quality 2012, 85, 188-197.
169.	Zha, X.Q.; Pan, L.H.; Luo, J.P.; Wang, J.H.; Wei, P.; Bansal, V. Enzymatic fingerprints of polysaccharides of Dendrobium officinale and their application in identification of Dendrobium species. Journal of Natural Medicines 2012, 66, 525-534, doi:10.1007/s11418-011-0620-0.
170.	Ballhorn, D.J.; Kautz, S.; Schädler, M. Induced plant defense via volatile production is dependent on rhizobial symbiosis. Oecologia 2013, 172, 833-846, doi:10.1007/s00442-012-2539-x.
171.	Barnett, K.; Johnson, S.N. Living in the soil matrix. Abiotic factors affecting root herbivores. Advances in Insect Physiology 2013, 45, 1-52, doi:10.1016/B978-0-12-417165-7.00001-5.
172.	Buckland, K.; Reeve, J.R.; Alston, D.; Nischwitz, C.; Drost, D. Effects of nitrogen fertility and crop rotation on onion growth and yield, thrips densities, Iris yellow spot virus and soil properties. Agriculture Ecosystems & Environment 2013, 177, 63-74, doi:10.1016/j.agee.2013.06.005.
173.	Cesarz, S.; Ruess, L.; Jacob, M.; Jacob, A.; Schaefer, M.; Scheu, S. Tree species diversity versus tree species identity: Driving forces in structuring forest food webs as indicated by soil nematodes. Soil Biology & Biochemistry 2013, 62, 36-45, doi:10.1016/j.soilbio.2013.02.020.
174.	Dwivedi, S.; Sahrawat, K.; Upadhyaya, H.; Ortiz, R. Food, Nutrition and Agrobiodiversity Under Global Climate Change. Advances in Agronomy 2013, 120, 1-128, doi:10.1016/B978-0-12-407686-0.00001-4.
175.	Ertani, A.; Schiavon, M.; Muscolo, A.; Nardi, S. Alfalfa plant-derived biostimulant stimulate short-term growth of salt stressed Zea mays L. plants. Plant and Soil 2013, 364, 145-158, doi:10.1007/s11104-012-1335-z.
176.	Giovannetti, M.; Avio, L.; Sbrana, C. Improvement of nutraceutical value of food by plant symbionts. In Natural Products: Phytochemistry, Botany and Metabolism of Alkaloids, Phenolics and Terpenes; 2013; pp. 2641-2662.
177.	Goberna, M.; Camacho Mdel, M.; Lopez-Abadia, J.A.; García, C. Co-digestion, biostimulation and bioaugmentation to enhance methanation of brewer's spent grain. Waste management & research : the journal of the International Solid Wastes and Public Cleansing Association, ISWA 2013, 31, 805-810, doi:10.1177/0734242x13497078.
178.	Lambers, H.; Clements, J.C.; Nelson, M.N. How a phosphorus-acquisition strategy based on carboxylate exudation powers the success and agronomic potential of lupines (Lupinus, Fabaceae). American journal of botany 2013, 100, 263-288, doi:10.3732/ajb.1200474.
179.	Li, H.; Man, Y.B.; Ye, Z.H.; Wu, C.; Wu, S.C.; Wong, M.H. Do arbuscular mycorrhizal fungi affect arsenic accumulation and speciation in rice with different radial oxygen loss? Journal of hazardous materials 2013, 262, 1098-1104, doi:10.1016/j.jhazmat.2012.05.044.
180.	Lingua, G.; Bona, E.; Manassero, P.; Marsano, F.; Todeschini, V.; Cantamessa, S.; Copetta, A.; D'Agostino, G.; Gamalero, E.; Berta, G. Arbuscular mycorrhizal fungi and plant growth-promoting pseudomonads increases anthocyanin concentration in strawberry fruits (Fragaria x ananassa var. Selva) in conditions of reduced fertilization. International journal of molecular sciences 2013, 14, 16207-16225…
181.	Mbeuyo, M.; Donfagsiteli Tchinda, N.; Youmbi, E.; Mbita Messi, H.J.C.; Amougou, A. Performance of Dacryodes edulis mycorrhized layers under different cropping conditions in Makenene, Cameroon. Turkish Journal of Agriculture and Forestry 2013, 37, 335-343, doi:10.3906/tar-1206-53.
182.	Menard, C.; Dorais, M.; Zyromski, N.; Dansereau, B. Ornamental Production of Organic Basil and Calibrachoa: Fertilisation and Beneficial Organisms. In Proceedings of the 2nd International Symposium on Organic Greenhouse Horticulture, Avignon, FRANCE, Oct 28-31, 2013; pp. 71-78.
183.	Ntougias, S.; Bourtzis, K.; Tsiamis, G. The Microbiology of Olive Mill Wastes. Biomed Research International 2013, 2013, doi:10.1155/2013/784591.
184.	Ovando-Medina, I.; Adriano-Anaya, L.; VÁzquez-Ovando, A.; Ruiz-GonzÁlez, S.; RincÓn-Rabanales, M.; Salvador-Figueroa, M. Genetic diversity of Jatropha curcas in southern Mexico. In Jatropha, Challenges for a New Energy Crop: Volume 2: Genetic Improvement and Biotechnology; 2013; pp. 219-250.
185.	Pepe, O.; Ventorino, V.; Blaiotta, G. Dynamic of functional microbial groups during mesophilic composting of agro-industrial wastes and free-living (N-2)-fixing bacteria application. Waste Management 2013, 33, 1616-1625, doi:10.1016/j.wasman.2013.03.025.
186.	Reeve, W.; De Meyer, S.; Terpolilli, J.; Melino, V.; Ardley, J.; Rui, T.; Tiwari, R.; Howieson, J.; Yates, R.; O'Hara, G.; et al. Genome sequence of the Lebeckia ambigua-nodulating "Burkholderia sprentiae" strain WSM5005(T.). Standards in genomic sciences 2013, 9, 385-394, doi:10.4056/sigs.4558268.
187.	Reeve, W.; De Meyer, S.; Terpolilli, J.; Melino, V.; Ardley, J.; Tian, R.; Tiwari, R.; Howieson, J.; Yates, R.; O'Hara, G.; et al. Genome sequence of the Ornithopus/Lupinus-nodulating Bradyrhizobium sp. strain WSM471. Standards in genomic sciences 2013, 9, 254-263, doi:10.4056/sigs.4498256.
188.	Reeve, W.; Melino, V.; Ardley, J.; Tian, R.; De Meyer, S.; Terpolilli, J.; Tiwari, R.; Yates, R.; O'Hara, G.; Howieson, J.; et al. Genome sequence of the Trifolium rueppellianum -nodulating Rhizobium leguminosarum bv. trifolii strain WSM2012. Standards in genomic sciences 2013, 9, 283-293, doi:10.4056/sigs.4528262.
189.	Reeve, W.; Terpolilli, J.; Melino, V.; Ardley, J.; Tian, R.; De Meyer, S.; Tiwari, R.; Yates, R.; O'Hara, G.; Howieson, J.; et al. Genome sequence of the South American clover-nodulating Rhizobium leguminosarum bv. trifolii strain WSM597. Standards in genomic sciences 2013, 9, 264-272, doi:10.4056/sigs.4508258.
190.	Reeve, W.; Terpolilli, J.; Melino, V.; Ardley, J.; Tian, R.; De Meyer, S.; Tiwari, R.; Yates, R.; O'Hara, G.; Howieson, J.; et al. Genome sequence of the lupin-nodulating Bradyrhizobium sp. strain WSM1417. Standards in genomic sciences 2013, 9, 273-282, doi:10.4056/sigs.4518260.
191.	Reeve, W.; Tian, R.; De Meyer, S.; Melino, V.; Terpolilli, J.; Ardley, J.; Tiwari, R.; Howieson, J.; Yates, R.; O'Hara, G.; et al. Genome sequence of the clover-nodulating Rhizobium leguminosarum bv. trifolii strain TA1. Standards in genomic sciences 2013, 9, 243-253, doi:10.4056/sigs.4488254.
192.	Schoebitz, M.; Lopez, M.D.; Roldan, A. Bioencapsulation of microbial inoculants for better soil-plant fertilization. A review. Agronomy for Sustainable Development 2013, 33, 751-765, doi:10.1007/s13593-013-0142-0.
193.	Shavit, R.; Ofek-Lalzar, M.; Burdman, S.; Morin, S. Inoculation of tomato plants with rhizobacteria enhances the performance of the phloem-feeding insect Bemisia tabaci. Frontiers in plant science 2013, 4, 306, doi:10.3389/fpls.2013.00306.
194.	Subhashini, D.V. Effect of bio-inoculation of AM fungi and PGPR on the growth, yield and quality of FCV tobacco (Nicotiana tabacum) in Vertisols. Indian Journal of Agricultural Sciences 2013, 83, 667-672.
195.	Tong, Y.; Gabriel-Neumann, E.; Ngwene, B.; Krumbein, A.; Baldermann, S.; Schreiner, M.; George, E. Effects of single and mixed inoculation with two arbuscular mycorrhizal fungi in two different levels of phosphorus supply on β-carotene concentrations in sweet potato (Ipomoea batatas L.) tubers. Plant and Soil 2013, 372, 361-374, doi:10.1007/s11104-013-1708-y.
196.	Vandegeer, R.; Miller, R.E.; Bain, M.; Gleadow, R.M.; Cavagnaro, T.R. Drought adversely affects tuber development and nutritional quality of the staple crop cassava (Manihot esculenta Crantz). Functional Plant Biology 2013, 40, 195-200, doi:10.1071/FP12179.
197.	Ardley, J.; Tian, R.; Howieson, J.; Yates, R.; Bräu, L.; Han, J.; Lobos, E.; Huntemann, M.; Chen, A.; Mavromatis, K.; et al. Genome sequence of the dark pink pigmented Listia bainesii microsymbiont Methylobacterium sp. WSM2598. Standards in genomic sciences 2014, 9, 5, doi:10.1186/1944-3277-9-5.
198.	Cakmakci, R.; Turan, M.; Gulluce, M.; Sahin, F. Rhizobacteria for reduced fertilizer inputs in wheat (Triticum aestivum spp. vulgare) and barley (Hordeum vulgare) on Aridisols in Turkey. International Journal of Plant Production 2014, 8, 163-181.
199.	Deng, Y.Q.; White, J.C.; Xing, B.S. Interactions between engineered nanomaterials and agricultural crops: Implications for food safety. Journal of Zhejiang University: Science A 2014, 15, 552-572, doi:10.1631/jzus.A1400165.
200.	Gomez, I.; Rodriguez-Morgado, B.; Parralo, J.; Garcia, C.; Hernandez, T.; Tejada, M. Behavior of oxyfluorfen in soils amended with different sources of organic matter. Effects on soil biology. Journal of hazardous materials 2014, 273, 207-214, doi:10.1016/j.jhazmat.2014.03.051.
201.	Gulewicz, P.; Martinez-Villaluenga, C.; Kasprowicz-Potocka, M.; Frias, J. Non-nutritive compounds in Fabaceae family seeds and the improvement of their nutritional quality by traditional processing - A review. Polish Journal of Food and Nutrition Sciences 2014, 64, 75-89, doi:10.2478/v10222-012-0098-9.
202.	Guo, W.; Zhao, R.; Fu, R.; Bi, N.; Wang, L.; Zhao, W.; Guo, J.; Zhang, J. Contribution of arbuscular mycorrhizal fungi to the development of maize (Zea mays L.) grown in three types of coal mine spoils. Environmental Science and Pollution Research 2014, 21, 3592-3603, doi:10.1007/s11356-013-2360-z.
203.	Loladze, I. Hidden shift of the ionome of plants exposed to elevated CO2 depletes minerals at the base of human nutrition. eLife 2014, 2014, doi:10.7554/eLife.02245.
204.	Nedorost, L.; Vojtíšková, J.; Pokluda, R. Influence of watering regime and mycorrhizal inoculation on growth and nutrient uptake of pepper (Capsicum annuum L.). Acta Horticulturae 2014, 1038, 559-564, doi:10.17660/ActaHortic.2014.1038.70.
205.	Pešaković, M.; Milivojević, J. Comparative study of bio- and chemical fertilization in strawberry production. In Fertilizers: Components, Uses in Agriculture and Environmental Impacts; 2014; pp. 127-154.
206.	Reeve, W.; Ardley, J.; Tian, R.; De Meyer, S.; Terpolilli, J.; Melino, V.; Tiwari, R.; Yates, R.; O'Hara, G.; Howieson, J.; et al. Genome sequence of the Listia angolensis microsymbiont Microvirga lotononidis strain WSM3557(T.). Standards in genomic sciences 2014, 9, 540-550, doi:10.4056/sigs.4548266.
207.	Rodriguez-Morgado, B.; Gomez, I.; Parrado, J.; Tejada, M. Behaviour of oxyfluorfen in soils amended with edaphic biostimulants/biofertilizers obtained from sewage sludge and chicken feathers. Effects on soil biological properties. Environmental Science and Pollution Research 2014, 21, 11027-11035, doi:10.1007/s11356-014-3040-3.
208.	Souza, T.M.; Prando, A.M.; Takabayashi, C.R.; dos Santos, J.S.; Ishikawa, A.T.; Felicio, A.; Itano, E.N.; Kawamura, O.; Zucareli, C.; Hirooka, E.Y. Chemical composition and deoxynivalenol in wheat of Central-Southern Parana: nitrogen fertilization in top dressing associated with Azospirillum brasilense. Semina-Ciencias Agrarias 2014, 35, 327-341, doi:10.5433/1679-0359.2014v35n1p327.
209.	Tejada, M.; Rodriguez-Morgado, B.; Gomez, I.; Parrado, J. Degradation of chlorpyrifos using different biostimulants/biofertilizers: Effects on soil biochemical properties and microbial community. Applied Soil Ecology 2014, 84, 158-165, doi:10.1016/j.apsoil.2014.07.007.
210.	Toffanin, A.; D'Onofrio, C.; Carrozza, G.P.; Scalabrelli, G. Use of beneficial bacteria Azospirillum brasilense Sp245 on grapevine rootstocks grafted with 'Sangiovese'. In Proceedings of the 1st International Symposium on Grapevine Roots, Rauscedo, ITALY, Oct 16, 2014; pp. 177-184.
211.	Trouvé, R.; Drapela, T.; Frank, T.; Hadacek, F.; Zaller, J.G. Herbivory of an invasive slug in a model grassland community can be affected by earthworms and mycorrhizal fungi. Biology and fertility of soils 2014, 50, 13-23, doi:10.1007/s00374-013-0827-1.
212.	Waśkiewicz, A.; Beszterda, M.; Goliński, P. Nonenzymatic Antioxidants in Plants. In Oxidative Damage to Plants: Antioxidant Networks and Signaling; 2014; pp. 201-234.
213.	Baum, C.; El-Tohamy, W.; Gruda, N. Increasing the productivity and product quality of vegetable crops using arbuscular mycorrhizal fungi: A review. Scientia Horticulturae 2015, 187, 131-141, doi:10.1016/j.scienta.2015.03.002.
214.	Bona, E.; Lingua, G.; Manassero, P.; Cantamessa, S.; Marsano, F.; Todeschini, V.; Copetta, A.; D'Agostino, G.; Massa, N.; Avidano, L.; et al. AM fungi and PGP pseudomonads increase flowering, fruit production, and vitamin content in strawberry grown at low nitrogen and phosphorus levels. Mycorrhiza 2015, 25, 181-193, doi:10.1007/s00572-014-0599-y.
215.	Casalinuovo, F.; Gazzotti, T.; Rippa, P.; Ciambrone, L.; Musarella, R.; Pratticò, E. Microbiological Stability of Canned Tuna Produced in Italy and in Non-European Countries. Italian journal of food safety 2015, 4, 4780, doi:10.4081/ijfs.2015.4780.
216.	Conversa, G.; Bonasia, A.; Lazzizera, C.; Elia, A. Influence of biochar, mycorrhizal inoculation, and fertilizer rate on growth and flowering of Pelargonium (Pelargonium zonale L.) plants. Frontiers in plant science 2015, 6, 429, doi:10.3389/fpls.2015.00429.
217.	De Meyer, S.E.; Tian, R.; Seshadri, R.; Ivanova, N.; Pati, A.; Markowitz, V.; Woyke, T.; Yates, R.; Howieson, J.; Kyrpides, N.; et al. High-quality permanent draft genome sequence of the Lebeckia - nodulating Burkholderia dilworthii strain WSM3556(T). Standards in genomic sciences 2015, 10, 64, doi:10.1186/s40793-015-0048-3.
218.	De Meyer, S.E.; Tian, R.; Seshadri, R.; Reddy, T.; Markowitz, V.; Ivanova, N.; Pati, A.; Woyke, T.; Kyrpides, N.; Yates, R.; et al. High-quality permanent draft genome sequence of the Lebeckia ambigua-nodulating Burkholderia sp. strain WSM4176. Standards in genomic sciences 2015, 10, 79, doi:10.1186/s40793-015-0072-3.
219.	Dorais, M.; Alsanius, B. Advances and trends in organic fruit and vegetable farming research. Horticultural Reviews 2015, 43, 185-267, doi:10.1002/9781119107781.ch04.
220.	du Jardin, P. Plant biostimulants: Definition, concept, main categories and regulation. Scientia Horticulturae 2015, 196, 3-14, doi:10.1016/j.scienta.2015.09.021.
221.	Dubova, L.; Senberga, A.; Alsina, I. THE EFFECT OF DOUBLE INOCULATION ON THE BROAD BEANS (VICIA FABA L.) YIELD QUALITY. In Proceedings of the 21st Annual International Scientific Conference Research for Rural Development, Latvia Univ Agr, Jelgava, LATVIA, May 13-15, 2015; pp. 34-39.
222.	El-Sayed, S.F.; Hassan, H.A.; El-Mogy, M.M. Impact of Bio- and Organic Fertilizers on Potato Yield, Quality and Tuber Weight Loss After Harvest. Potato Research 2015, 58, 67-81, doi:10.1007/s11540-014-9272-2.
223.	Eshraghi, L.; De Meyer, S.E.; Tian, R.; Seshadri, R.; Ivanova, N.; Pati, A.; Markowitz, V.; Woyke, T.; Kyrpides, N.C.; Tiwari, R.; et al. High-quality permanent draft genome sequence of Bradyrhizobium sp. strain WSM1743 - an effective microsymbiont of an Indigofera sp. growing in Australia. Standards in genomic sciences 2015, 10, 87, doi:10.1186/s40793-015-0073-2.
224.	Flores-Félix, J.D.; Silva, L.R.; Rivera, L.P.; Marcos-García, M.; García-Fraile, P.; Martínez-Molina, E.; Mateos, P.F.; Velázquez, E.; Andrade, P.; Rivas, R. Plants probiotics as a tool to produce highly functional fruits: The case of Phyllobacterium and vitamin C in strawberries. PloS one 2015, 10, doi:10.1371/journal.pone.0122281.
225.	Gomez-Merino, F.C.; Trejo-Tellez, L.I. Biostimulant activity of phosphite in horticulture. Scientia Horticulturae 2015, 196, 82-90, doi:10.1016/j.scienta.2015.09.035.
226.	Hart, M.; Ehret, D.L.; Krumbein, A.; Leung, C.; Murch, S.; Turi, C.; Franken, P. Inoculation with arbuscular mycorrhizal fungi improves the nutritional value of tomatoes. Mycorrhiza 2015, 25, 359-376, doi:10.1007/s00572-014-0617-0.
227.	Hazelrigg, A.L.; Berkett, L.P.; Darby, H.M.; Gorres, J.H.; Parsons, R.L. Assessment of agricultural biostimulants compared with sulfur-based fungicides on diseases, tree growth, fruit yield and quality on three cultivars in a certified organic apple orchard in Vermont, ME, USA. In Proceedings of the International Symposium on Innovation in Integrated and Organic Horticulture (INNOHORT), Avignon, …
228.	He, Z.X.; Zhang, K.; Wang, H.X.; Lv, Z.M. Trehalose promotes Rhodococcus sp strain YYL colonization in activated sludge under tetrahydrofuran (THF) stress. Frontiers in microbiology 2015, 6, doi:10.3389/fmicb.2015.00438.
229.	Kahraman, A.; Ceyhan, E.; Harmankaya, M. Nutritional variation and drought tolerance in chickpeas (Cicer arietinum L.). Journal of Elementology 2015, 20, 331-341, doi:10.5601/jelem.2014.19.2.674.
230.	Kaplan, M.E.; Simmons, E.R.; Hawkins, J.C.; Ruane, L.G.; Carney, J.M. Influence of cadmium and mycorrhizal fungi on the fatty acid profile of flax (Linum usitatissimum) seeds. Journal of the science of food and agriculture 2015, 95, 2528-2532, doi:10.1002/jsfa.6986.
231.	Korhonen, A.; Lehto, T.; Repo, T. Frost hardiness of mycorrhizal and non-mycorrhizal Scots pine under two fertilization treatments. Mycorrhiza 2015, 25, 377-386, doi:10.1007/s00572-014-0618-z.
232.	Kowalska, I.; Konieczny, A.; Gastol, M.; Sady, W.; Hanus-Fajerska, E. Effect of mycorrhiza and phosphorus content in nutrient solution on the yield and nutritional status of tomato plants grown on rockwool or coconut coir. Agricultural and Food Science 2015, 24, 39-51, doi:10.23986/afsci.47204.
233.	Kumar, M.; Bauddh, K.; Sainger, M.; Sainger, P.A.; Singh, R.P. Enhancing Efficacy of Azotobactor and Bacillus by Entrapping in Organic Matrix for Rice Cultivation. Agroecology and Sustainable Food Systems 2015, 39, 907-923, doi:10.1080/21683565.2015.1050146.
234.	Lehmann, A.; Rillig, M.C. Arbuscular mycorrhizal contribution to copper, manganese and iron nutrient concentrations in crops - A meta-analysis. Soil Biology and Biochemistry 2015, 81, 147-158, doi:10.1016/j.soilbio.2014.11.013.
235.	Luziatelli, F.; Ficca, A.G.; Colla, G.; Svecova, E.; Ruzzi, M. Effects of a protein hydrolysate-based biostimulant and two micronutrient based fertilizers on plant growth and epiphytic bacterial population of lettuce. In Proceedings of the 2nd World Congress on the Use of Biostimulants in Agriculture, Florence, ITALY, Nov 16-19, 2015; pp. 43-48.
236.	Majumdar, S.; Almeida, I.C.; Arigi, E.A.; Choi, H.; VerBerkmoes, N.C.; Trujillo-Reyes, J.; Flores-Margez, J.P.; White, J.C.; Peralta-Videa, J.R.; Gardea-Torresdey, J.L. Environmental Effects of Nanoceria on Seed Production of Common Bean (Phaseolus vulgaris): A Proteomic Analysis. Environmental Science and Technology 2015, 49, 13283-13293, doi:10.1021/acs.est.5b03452.
237.	Martínez, R.; Nebot, E.; Porres, J.M.; Kapravelou, G.; Del Moral, A.; Talbi, C.; Bedmar, E.J.; López-Jurado, M. [MEDICAGO SATIVA L: IMPROVEMENT AND NEW APPROACHES OF ITS NUTRITIONAL AND FUNCTIONAL VALUE BY BACTERIAL CO-INOCULATION]. Nutricion hospitalaria 2015, 32, 2741-2748, doi:10.3305/nh.2015.32.6.9849.
238.	McLean, J.E.; Ervin, J.; Zhou, J.; Sorensen, D.L.; Dupont, R.R. Biostimulation and Bioaugmentation to Enhance Reductive Dechlorination of TCE in a Long-Term Flow Through Column Study. Ground Water Monitoring and Remediation 2015, 35, 76-88, doi:10.1111/gwmr.12113.
239.	Moraes, J.; Azevedo, P. Biostimulants: identification of regulatory challenges and proposals to make this agri-input viable in Brazil. In Proceedings of the 2nd World Congress on the Use of Biostimulants in Agriculture, Florence, ITALY, Nov 16-19, 2015; pp. 101-104.
240.	Mridha, M.A.U.; Al-Barakah, F.N. Green cultivation of moringa on arid agricultural land in Saudi Arabia. In Proceedings of the 1st International Symposium on Moringa, Manila, PHILIPPINES, Nov 15, 2015; pp. 143-148.
241.	Nciri, N.; Cho, N.; El Mhamdi, F.; Ismail, H.B.; Mansour, A.B.; Sassi, F.H.; Aissa-Fennira, F.B. Toxicity Assessment of Common Beans (Phaseolus vulgaris L.) Widely Consumed by Tunisian Population. Journal of Medicinal Food 2015, 18, 1049-1064, doi:10.1089/jmf.2014.0120.
242.	Nicholson, A.M.; Gurtler, J.B.; Bailey, R.B.; Niemira, B.A.; Douds, D.D. Influence of mycorrhizal fungi on fate of E. coli O157:H7 and Salmonella in soil and internalization into Romaine lettuce plants. International journal of food microbiology 2015, 192, 95-102, doi:10.1016/j.ijfoodmicro.2014.10.001.
243.	Papenfus, H.B.; Kulkarni, M.G.; Stirk, W.A.; Rengasamy, K.R.R.; Salomon, M.V.; Piccoli, P.; Bottini, R.; van Staden, J. Interactions between a plant growth-promoting rhizobacterium and smoke-derived compounds and their effect on okra growth. Journal of Plant Nutrition and Soil Science 2015, 178, 741-747, doi:10.1002/jpln.201400556.
244.	Patel, J.S.; Singh, A.; Singh, H.B.; Sarma, B.K. Plant genotype, microbial recruitment and nutritional security. Frontiers in plant science 2015, 6, doi:10.3389/fpls.2015.00608.
245.	Rodriguez-Morgado, B.; Gomez, I.; Parrado, J.; Garcia-Martinez, A.M.; Aragon, C.; Tejada, M. Obtaining edaphic biostimulants/biofertilizers from different sewage sludges. Effects on soil biological properties. Environmental Technology 2015, 36, 2217-2226, doi:10.1080/09593330.2015.1024760.
246.	Rouphael, Y.; Franken, P.; Schneider, C.; Schwarz, D.; Giovannetti, M.; Agnolucci, M.; De Pascale, S.; Bonini, P.; Colla, G. Arbuscular mycorrhizal fungi act as biostimulants in horticultural crops. Scientia Horticulturae 2015, 196, 91-108, doi:10.1016/j.scienta.2015.09.002.
247.	Saa, S.; Olivos-Del Rio, A.; Castro, S.; Brown, P.H. Foliar application of microbial and plant based biostimulants increases growth and potassium uptake in almond (Prunus dulcis Mill. D. A. Webb). Frontiers in plant science 2015, 6, doi:10.3389/fpls.2015.00087.
248.	Sabia, E.; Claps, S.; Morone, G.; Bruno, A.; Sepe, L.; Aleandri, R. Field inoculation of arbuscular mycorrhiza on maize (Zea mays L.) under low inputs: preliminary study on quantitative and qualitative aspects. Italian Journal of Agronomy 2015, 10, 30-33, doi:10.4081/ija.2015.607.
249.	Sabia, E.; Claps, S.; Napolitano, F.; Annicchiarico, G.; Bruno, A.; Francaviglia, R.; Sepe, L.; Aleandri, R. In vivo digestibility of two different forage species inoculated with arbuscular mycorrhiza in Mediterranean red goats. Small Ruminant Research 2015, 123, 83-87, doi:10.1016/j.smallrumres.2014.10.008.
250.	Saha, S.; Chakraborty, D.; Sehgal, V.K.; Pal, M. Potential impact of rising atmospheric CO2 on quality of grains in chickpea (Cicer arietinum L.). Food chemistry 2015, 187, 431-436, doi:10.1016/j.foodchem.2015.04.116.
251.	Shahein, M.M.; Afifi, M.M.; Algharib, A.M. Assessing the effect of humic substances extracted from compost and biogas manure on yield and quality of lettuce. Journal of Materials and Environmental Science 2015, 6, 473-486.
252.	Soundari, M.; Vaithiyanathan, T.; Sundaramoorthy, P. Response of Fenu-Greek (Trigonella foenum-graecum L.) to Rhizobium Inoculation. International Letters of Natural Sciences 2015, 33, 9-11, doi:10.18052/www.scipress.com/ILNS.33.9.
253.	Subha, B.; Song, Y.C.; Woo, J.H. Optimization of biostimulant for bioremediation of contaminated coastal sediment by response surface methodology (RSM) and evaluation of microbial diversity by pyrosequencing. Marine Pollution Bulletin 2015, 98, 235-246, doi:10.1016/j.marpolbul.2015.06.042.
254.	Subramanian, S.; Smith, D.L. Bacteriocins from the rhizosphere microbiome - from an agriculture perspective. Frontiers in plant science 2015, 6, 909, doi:10.3389/fpls.2015.00909.
255.	Tian, S.K.; Lu, L.L.; Xie, R.H.; Zhang, M.Z.; Jernstedt, J.A.; Hou, D.D.; Ramsier, C.; Brown, P.H. Supplemental macronutrients and microbial fermentation products improve the uptake and transport of foliar applied zinc in sunflower (Helianthus annuus L.) plants. Studies utilizing micro X-ray florescence. Frontiers in plant science 2015, 5, doi:10.3389/fpls.2014.00808.
256.	Tiwari, R.; Howieson, J.; Yates, R.; Tian, R.; Held, B.; Tapia, R.; Han, C.; Seshadri, R.; Reddy, T.B.; Huntemann, M.; et al. Genome sequence of Bradyrhizobium sp. WSM1253; a microsymbiont of Ornithopus compressus from the Greek Island of Sifnos. Standards in genomic sciences 2015, 10, 113, doi:10.1186/s40793-015-0115-9.
257.	Tiyagi, S.A.; Safiuddin; Rizvi, R.; Mahmood, I.; Khan, Z. Evaluation of organic matter, bio-inoculants and inorganic fertilizers on growth and yield attributes of tomato with respect to the management of plant-parasitic nematodes. Emirates Journal of Food and Agriculture 2015, 27, 602-609, doi:10.9755/ejfa.2015.04.036.
258.	Tkachenko, O.V.; Evseeva, N.V.; Boikova, N.V.; Matora, L.Y.; Burygin, G.L.; Lobachev, Y.V.; Shchyogolev, S.Y. Improved potato microclonal reproduction with the plant growth-promoting rhizobacteria Azospirillum. Agronomy for Sustainable Development 2015, 35, 1167-1174, doi:10.1007/s13593-015-0304-3.
259.	Turner, S.; Meadows-Smith, H. Selection for rare biostimulant microbes - finding the proverbial needles in the rhizosphere haystack. In Proceedings of the 2nd World Congress on the Use of Biostimulants in Agriculture, Florence, ITALY, Nov 16-19, 2015; pp. 105-107.
260.	Vassilev, N.; Vassileva, M.; Lopez, A.; Martos, V.; Reyes, A.; Maksimovic, I.; Eichler-Löbermann, B.; Malusà, E. Unexploited potential of some biotechnological techniques for biofertilizer production and formulation. Applied microbiology and biotechnology 2015, 99, 4983-4996, doi:10.1007/s00253-015-6656-4.
261.	Vaz Patto, M.C.; Amarowicz, R.; Aryee, A.N.A.; Boye, J.I.; Chung, H.J.; Martín-Cabrejas, M.A.; Domoney, C. Achievements and Challenges in Improving the Nutritional Quality of Food Legumes. Critical Reviews in Plant Sciences 2015, 34, 105-143, doi:10.1080/07352689.2014.897907.
262.	Yates, R.; Howieson, J.; De Meyer, S.E.; Tian, R.; Seshadri, R.; Pati, A.; Woyke, T.; Markowitz, V.; Ivanova, N.; Kyrpides, N.; et al. High-quality permanent draft genome sequence of Rhizobium sullae strain WSM1592; a Hedysarum coronarium microsymbiont from Sassari, Italy. Standards in genomic sciences 2015, 10, 44, doi:10.1186/s40793-015-0020-2.
263.	Zaidi, A.; Ahmad, E.; Khan, M.S.; Saif, S.; Rizvi, A. Role of plant growth promoting rhizobacteria in sustainable production of vegetables: Current perspective. Scientia Horticulturae 2015, 193, 231-239, doi:10.1016/j.scienta.2015.07.020.
264.	Zhang, S.Q.; Li, J.F.; Du, J.X. Preparation of Fermentation Medium of Rhizobium Meliloti Using Leaching Liquor of Corn Stalk. In Proceedings of the International Conference on Chemical, Material and Food Engineering (CMFE), Kunming, PEOPLES R CHINA, Jul 25-26, 2015; pp. 75-78.
265.	Zieger, S.L.; Eissfeller, V.; Maraun, M.; Scheu, S. Incorporation of carbon and nitrogen from leaf litter differing in structural compounds into soil microarthropods of a deciduous forest. Pedobiologia 2015, 58, 219-227, doi:10.1016/j.pedobi.2015.10.001.
266.	Abadi, V.A.J.M.; Sepehri, M. Effect of Piriformospora indica and Azotobacter chroococcum on mitigation of zinc deficiency stress in wheat (Triticum aestivum L.). Symbiosis 2016, 69, 9-19, doi:10.1007/s13199-015-0361-z.
267.	Abdala-Roberts, L.; Pratt, J.D.; Pratt, R.; Schreck, T.K.; Hanna, V.; Mooney, K.A. Multi-trophic consequences of plant genetic variation in sex and growth. Ecology 2016, 97, 743-753, doi:10.1890/15-0444.1.
268.	Al-Amri, S.M.; Elhindi, K.M.; El-Din, A.F.S. Effects of arbuscular mycorrhizal fungus Glomus mosseae and phosphorus application on plant growth rate, essential oil content and composition of coriander (Coriander sativum L.). Progress in Nutrition 2016, 18, 443-454.
269.	Baas, P.; Bell, C.; Mancini, L.M.; Lee, M.N.; Conant, R.T.; Wallenstein, M.D. Phosphorus mobilizing consortium Mammoth P (TM) enhances plant growth. PeerJ 2016, 4, doi:10.7717/peerj.2121.
270.	Brunetto, G.; Bastos de Melo, G.W.; Terzano, R.; Del Buono, D.; Astolfi, S.; Tomasi, N.; Pii, Y.; Mimmo, T.; Cesco, S. Copper accumulation in vineyard soils: Rhizosphere processes and agronomic practices to limit its toxicity. Chemosphere 2016, 162, 293-307, doi:10.1016/j.chemosphere.2016.07.104.
271.	Das, D.; Bhattacharyya, P.; Ghosh, B.C.; Banik, P. Bioconversion and biodynamics of Eisenia foetida in different organic wastes through microbially enriched vermiconversion technologies. Ecological Engineering 2016, 86, 154-161, doi:10.1016/j.ecoleng.2015.11.012.
272.	Dragoni, L. Arbuscular mycorrhizal fungi and trichoderma atroviride inoculants help to improve soil fertility and root activity of crops. Journal of Plant Pathology 2016, 98, S77, doi:10.4454/jpp.v98i4sup.3784.
273.	Engel, R.; Szabó, K.; Abrankó, L.; Rendes, K.; Füzy, A.; Takács, T. Effect of Arbuscular Mycorrhizal Fungi on the Growth and Polyphenol Profile of Marjoram, Lemon Balm, and Marigold. Journal of agricultural and food chemistry 2016, 64, 3733-3742, doi:10.1021/acs.jafc.6b00408.
274.	Facey, S.L.; Gherlenda, A.N. Forest invertebrate communities and atmospheric change. In Global Climate Change and Terrestrial Invertebrates; 2016; pp. 252-273.
275.	Gupta, R.; Singh, A.; Pandey, R. Microbe-based technology ameliorates glandular trichomes, secondary metabolites and antioxidants in Pelargonium graveolens L'Hér. Journal of the science of food and agriculture 2016, 96, 4151-4159, doi:10.1002/jsfa.7617.
276.	Kim, H.J.; Wang, Z.; Laudick, J.; Kleinhenz, M. Growth Promotion By a Microbial Biostimulant Depends on Application Frequency in Semi-protected Fall-to-Spring Lettuce Production in Ohio. Hortscience 2016, 51, S205-S205.
277.	Koo, O.K.; Kim, H.; Kim, H.J.; Baker, C.A.; Ricke, S.C. Bacterial community analysis of Tatsoi cultivated by hydroponics. Journal of environmental science and health. Part. B, Pesticides, food contaminants, and agricultural wastes 2016, 51, 490-496, doi:10.1080/03601234.2016.1159462.
278.	Kopta, T.; Pokluda, R.; Marsalek, B. Effect of algae and bacteria application on nutritional value of selected leafy vegetables. Acta Horticulturae 2016, 1123, 47-52, doi:10.17660/ActaHortic.2016.1123.7.
279.	Koshlaf, E.; Shahsavari, E.; Aburto-Medina, A.; Taha, M.; Haleyur, N.; Makadia, T.H.; Morrison, P.D.; Ball, A.S. Bioremediation potential of diesel-contaminated Libyan soil. Ecotoxicology and environmental safety 2016, 133, 297-305, doi:10.1016/j.ecoenv.2016.07.027.
280.	Kumari, B.; Singh, S.N.; Singh, D.P. Induced degradation of crude oil mediated by microbial augmentation and bulking agents. International Journal of Environmental Science and Technology 2016, 13, 1029-1042, doi:10.1007/s13762-016-0934-2.
281.	Lee, S.Y.; Lee, J.Y.; Min, J.H.; Kim, S.S.; Baik, M.H.; Chung, S.Y.; Lee, M.; Lee, Y. Microbial copper reduction method to scavenge anthropogenic radioiodine. Scientific reports 2016, 6, doi:10.1038/srep28113.
282.	Lim, T.K. Edible medicinal and non-medicinal plants: Volume 12, modified stems, roots, bulbs; 2016; pp. 1-690.
283.	Miransari, M. Soybeans, Stress, and Nutrients. In Environmental Stresses in Soybean Production: Soybean Production; 2016; Volume 2, pp. 273-298.
284.	Miransari, M. Soybean, Protein, and Oil Production Under Stress. In Environmental Stresses in Soybean Production: Soybean Production; 2016; Volume 2, pp. 157-176.
285.	Miransari, M. Strategies, challenges, and future perspectives for soybean production under stress. In Abiotic and Biotic Stresses in Soybean Production; 2016; Volume 1, pp. 285-309.
286.	Nwankwegu, A.S.; Onwosi, C.O.; Orji, M.U.; Anaukwu, C.G.; Okafor, U.C.; Azi, F.; Martins, P.E. Reclamation of DPK hydrocarbon polluted agricultural soil using a selected bulking agent. Journal of environmental management 2016, 172, 136-142, doi:10.1016/j.jenvman.2016.02.032.
287.	Oancea, F.; Raut, I.; Sesan, T.E.; Cornea, P.C. Dry Flowable Formulation of Biostimulants Trichoderma strains. In Proceedings of the 5th International Conference on Agriculture for Life, Life for Agriculture, Bucharest, ROMANIA, Jun 09-10, 2016; pp. 494-502.
288.	Ormeño-Orrillo, E.; Gomes, D.F.; Del Cerro, P.; Vasconcelos, A.T.; Canchaya, C.; Almeida, L.G.; Mercante, F.M.; Ollero, F.J.; Megías, M.; Hungria, M. Genome of Rhizobium leucaenae strains CFN 299(T) and CPAO 29.8: searching for genes related to a successful symbiotic performance under stressful conditions. BMC genomics 2016, 17, 534, doi:10.1186/s12864-016-2859-z.
289.	Qin, S.; Yeboah, S.; Wang, D.; Zhang, J. Effects of ridge-furrow and plastic mulching planting patterns on microflora and potato tuber yield in continuous cropping soil. Soil Use and Management 2016, 32, 465-473, doi:10.1111/sum.12291.
290.	Radhakrishnan, R.; Lee, I.J. Gibberellins producing Bacillus methylotrophicus KE2 supports plant growth and enhances nutritional metabolites and food values of lettuce. Plant Physiology and Biochemistry 2016, 109, 181-189, doi:10.1016/j.plaphy.2016.09.018.
291.	Reeve, J.R.; Hoagland, L.A.; Villalba, J.J.; Carr, P.M.; Atucha, A.; Cambardella, C.; Davis, D.R.; Delate, K. Organic farming, soil health, and food quality: Considering possible links. Advances in Agronomy 2016, 137, 319-367, doi:10.1016/bs.agron.2015.12.003.
292.	Romanazzi, G.; Feliziani, E. Use of Chitosan to Control Postharvest Decay of Temperate Fruit: Effectiveness and Mechanisms of Action. In Chitosan in the Preservation of Agricultural Commodities; 2016; pp. 155-177.
293.	Rosenblatt, A.E.; Schmitz, O.J. Climate Change, Nutrition, and Bottom-Up and Top-Down Food Web Processes. Trends in Ecology and Evolution 2016, 31, 965-975, doi:10.1016/j.tree.2016.09.009.
294.	Sadak, M.S.; Ahmed, M.M.R.M. Physiological role of cyanobacteria and glycinebetaine on wheat plant grown under salinity stress. International Journal of PharmTech Research 2016, 9, 78-92.
295.	Saeed, M.; Ilyas, N.; Mazhar, R.; Bibi, F.; Batool, N. Drought mitigation potential of Azospirillum inoculation in canola (Brassica napus). Journal of Applied Botany and Food Quality 2016, 89, doi:10.5073/jabfq.2016.089.035.
296.	Stagnari, F.; Galieni, A.; Pisante, M. Drought stress effects on crop quality. In Water Stress and Crop Plants: A Sustainable Approach; 2016; Volume 2-2, pp. 375-392.
297.	Subhashini, D.V. Effect of NPK Fertilizers and Co-inoculation with Phosphate-Solubilizing Arbuscular Mycorrhizal Fungus and Potassium-Mobilizing Bacteria on Growth, Yield, Nutrient Acquisition, and Quality of Tobacco (Nicotiana tabacum L.). Communications in Soil Science and Plant Analysis 2016, 47, 328-337, doi:10.1080/00103624.2015.1123724.
298.	Subhashini, D.V.; Anuradha, M.; Damodar Reddy, D.; Vasanthi, J. Development of bioconsortia for optimizing nutrient supplementation through microbes for sustainable tobacco production. International Journal of Plant Production 2016, 10, 479-490.
299.	Venugopal, V. Marine polysaccharides: Food applications; 2016; pp. 1-396.
300.	Vurro, M.; Prandi, C.; Baroccio, F. Strigolactones: how far is their commercial use for agricultural purposes? Pest management science 2016, 72, 2026-2034, doi:10.1002/ps.4254.
301.	Woo, J.H.; Subha, B.; Song, Y.C. Column Test in Field Application Study Using Biostimulant Ball in Contaminated Coastal Sediment. Soil & Sediment Contamination 2016, 25, 792-811, doi:10.1080/15320383.2016.1214815.
302.	Wu, D.; Li, A.; Ma, F.; Yang, J.; Xie, Y. Genetic control and regulatory mechanisms of succinoglycan and curdlan biosynthesis in genus Agrobacterium. Applied microbiology and biotechnology 2016, 100, 6183-6192, doi:10.1007/s00253-016-7650-1.
303.	Wu, Y. Periphyton: Functions and Application in Environmental Remediation; 2016; pp. 1-402.
304.	Xue, Y.; Xia, H.; Christie, P.; Zhang, Z.; Li, L.; Tang, C. Crop acquisition of phosphorus, iron and zinc from soil in cereal/legume intercropping systems: a critical review. Annals of Botany 2016, 117, 363-377, doi:10.1093/aob/mcv182.
305.	Yamunarani, R.; Ramegowda, V.; Geetha, G.; Jalendrakumar, H.G.; Udayakumar, M.; Shankar, A.G. Effect of Zn application on its uptake, distribution and concentration of Fe and Cu in finger millet [Eleusine coracana (L.) Gaertn.]. Journal of Plant Nutrition 2016, 39, 569-580, doi:10.1080/01904167.2016.1143490.
306.	Zhang, A.; Shen, J. Adding growth-promoting ingredients in activated sludge process as a troubleshooting strategy for pulp and paper mill wastewater treatment. BioResources 2016, 11, 8119-8122, doi:10.15376/biores.11.4.8119-8122.
307.	Agami, R.A.; Ghramh, H.A.; Hashem, M. Seed inoculation with Azospirillum lipoferum alleviates the adverse effects of drought stress on wheat plants. Journal of Applied Botany and Food Quality 2017, 90, 165-173, doi:10.5073/jabfq.2017.090.021.
308.	Ali, Q.; Zahir, Z.A.; Asghar, H.N.; Jamil, A. INOCULATION WITH Rhizobial consortium FOR IMPROVING THE GROWTH, YIELD AND QUALITY OF MAIZE UNDER SALT-STRESSED CONDITIONS. Pakistan Journal of Agricultural Sciences 2017, 54, 97-105, doi:10.21162/pakjas/17.5388.
309.	Arif, M.S.; Riaz, M.; Shahzad, S.M.; Yasmeen, T.; Ali, S.; Akhtar, M.J. Phosphorus-Mobilizing Rhizobacterial Strain Bacillus cereus GS6 Improves Symbiotic Efficiency of Soybean on an Aridisol Amended with Phosphorus-Enriched Compost. Pedosphere 2017, 27, 1049-1061, doi:10.1016/s1002-0160(17)60366-7.
310.	Avio, L.; Sbrana, C.; Giovannetti, M.; Frassinetti, S. Arbuscular mycorrhizal fungi affect total phenolics content and antioxidant activity in leaves of oak leaf lettuce varieties. Scientia Horticulturae 2017, 224, 265-271, doi:10.1016/j.scienta.2017.06.022.
311.	Barquero, M.; Pastor-Buies, R.; Urbano, B.; Gonzalez-Andres, F. Challenges, Regulations and Future Actions in Biofertilizers in the European Agriculture: From the Lab to the Field. In Proceedings of the 3rd Ibero-American Conference on Beneficial Plant-Microorganisms-Environment Interactions (IBEMPA), Univ Agraria La Molina, Lima, PERU, Nov 06-10, 2017; pp. 83-107.
312.	Bell, L.; Wagstaff, C. Enhancement of Glucosinolate and Isothiocyanate Profiles in Brassicaceae Crops: Addressing Challenges in Breeding for Cultivation, Storage, and Consumer-Related Traits. Journal of agricultural and food chemistry 2017, 65, 9379-9403, doi:10.1021/acs.jafc.7b03628.
313.	Berger, B.; Baldermann, S.; Ruppel, S. The plant growth-promoting bacterium Kosakonia radicincitans improves fruit yield and quality of Solanum lycopersicum. Journal of the science of food and agriculture 2017, 97, 4865-4871, doi:10.1002/jsfa.8357.
314.	Birla, D.S.; Malik, K.; Sainger, M.; Chaudhary, D.; Jaiwal, R.; Jaiwal, P.K. Progress and challenges in improving the nutritional quality of rice (Oryza sativa L.). Critical Reviews in Food Science and Nutrition 2017, 57, 2455-2481, doi:10.1080/10408398.2015.1084992.
315.	Bona, E.; Cantamessa, S.; Massa, N.; Manassero, P.; Marsano, F.; Copetta, A.; Lingua, G.; D'Agostino, G.; Gamalero, E.; Berta, G. Arbuscular mycorrhizal fungi and plant growth-promoting pseudomonads improve yield, quality and nutritional value of tomato: a field study. Mycorrhiza 2017, 27, 1-11, doi:10.1007/s00572-016-0727-y.
316.	Chatterjee, R.; Roy, A.; Thirumdasu, R.K. Microbial inoculants in organic vegetable production: Current perspective. In Microbial Strategies for Vegetable Production; 2017; pp. 1-21.
317.	Chen, J.; Li, Y.; Wen, S.; Rosanoff, A.; Yang, G.; Sun, X. Magnesium Fertilizer-Induced Increase of Symbiotic Microorganisms Improves Forage Growth and Quality. Journal of agricultural and food chemistry 2017, 65, 3253-3258, doi:10.1021/acs.jafc.6b05764.
318.	Chibarabada, T.P.; Modi, A.T.; Mabhaudhi, T. Expounding the value of grain legumes in the semi- and arid tropics. Sustainability (Switzerland) 2017, 9, doi:10.3390/su9010060.
319.	Colla, G.; Hoagland, L.; Ruzzi, M.; Cardarelli, M.; Bonini, P.; Canaguier, R.; Rouphael, Y. Biostimulant Action of Protein Hydrolysates: Unraveling Their Effects on Plant Physiology and Microbiome. Frontiers in plant science 2017, 8, 2202, doi:10.3389/fpls.2017.02202.
320.	Di Benedetto, N.A.; Corbo, M.R.; Campaniello, D.; Cataldi, M.P.; Bevilacqua, A.; Sinigaglia, M.; Flagella, Z. The role of Plant Growth Promoting Bacteria in improving nitrogen use efficiency for sustainable crop production: a focus on wheat. AIMS microbiology 2017, 3, 413-434, doi:10.3934/microbiol.2017.3.413.
321.	Dudas, A.; Kotroczo, Z.; Videki, E.; Wass-Matics, H.; Kocsis, T.; Szalai, M.Z.; Vegvari, G.; Biro, B. Fruit quality of tomato affected by single and combined bioeffectors in organically system. Pakistan Journal of Agricultural Sciences 2017, 54, 847-856, doi:10.21162/PAKJAS/17.5028.
322.	Eerpina, R.; Boiteau, G.; Lynch, D.H. Collembola diet switching in the presence of maize roots varies with species. Canadian Journal of Soil Science 2017, 97, 171-177, doi:10.1139/cjss-2016-0057.
323.	Farooq, M.; Gogoi, N.; Hussain, M.; Barthakur, S.; Paul, S.; Bharadwaj, N.; Migdadi, H.M.; Alghamdi, S.S.; Siddique, K.H.M. Effects, tolerance mechanisms and management of salt stress in grain legumes. Plant physiology and biochemistry : PPB 2017, 118, 199-217, doi:10.1016/j.plaphy.2017.06.020.
324.	Furlan, A.; Bianucci, E.; Sequeira, M.; Alvarez, L.; Peralta, J.M.; Valente, C.; Guarnieri, V.; Castro, S. Combined Application of Microbial and Non-Microbial Biostimulants to Improve Growth of Peanut Plants Exposed to Abiotic Stresses. In Proceedings of the 3rd Ibero-American Conference on Beneficial Plant-Microorganisms-Environment Interactions (IBEMPA), Univ Agraria La Molina, Lima, PERU, Nov …
325.	Garg, N.; Kashyap, L. Silicon and Rhizophagus irregularis: potential candidates for ameliorating negative impacts of arsenate and arsenite stress on growth, nutrient acquisition and productivity in Cajanus cajan (L.) Millsp. genotypes. Environmental Science and Pollution Research 2017, 24, 18520-18535, doi:10.1007/s11356-017-9463-x.
326.	Georgakis, N.; Chronopoulou, E.; Gad, M.A.; Skliros, D.; Efrose, R.; Flemetakis, E.; Labrou, N.E. Functional and Catalytic Characterization of the Detoxifying Enzyme Haloalkane Dehalogenase from Rhizobium leguminosarum. Protein and Peptide Letters 2017, 24, 599-608, doi:10.2174/0929866524666170621094531.
327.	Hannula, S.E.; Morriën, E.; de Hollander, M.; van der Putten, W.H.; van Veen, J.A.; de Boer, W. Shifts in rhizosphere fungal community during secondary succession following abandonment from agriculture. The ISME journal 2017, 11, 2294-2304, doi:10.1038/ismej.2017.90.
328.	Hassini, I.; Martinez-Ballesta, M.C.; Boughanmi, N.; Moreno, D.A.; Carvajal, M. Improvement of broccoli sprouts (Brassica oleracea L. var. italica) growth and quality by KCl seed priming and methyl jasmonate under salinity stress. Scientia Horticulturae 2017, 226, 141-151, doi:10.1016/j.scienta.2017.08.030.
329.	Jacob, S.; Banerjee, R. Nutrient Enrichment of Organic Manure Through Biotechnological Means. Waste and Biomass Valorization 2017, 8, 645-657, doi:10.1007/s12649-016-9650-x.
330.	Kristek, S.; Lenart, L.; Jovic, J.; Marcek, T.; Zmaic, K.; Resic, I.; Rasic, S. THE INFLUENCE OF BENEFIT MICROORGANISMS ON YIELD AND QUALITY OF SOYBEAN GRAINS UNDER CONDITIONS OF REDUCED NITROGEN FERTILIZATION. Poljoprivreda 2017, 23, 25-30, doi:10.18047/poljo.23.2.4.
331.	Kyriacou, M.C.; Rouphael, Y.; Colla, G.; Zrenner, R.; Schwarz, D. Vegetable grafting: The implications of a growing agronomic imperative for vegetable fruit quality and nutritive value. Frontiers in plant science 2017, 8, doi:10.3389/fpls.2017.00741.
332.	Lavelli, V.; Kerr, W.L.; García-Lomillo, J.; González-SanJosé, M.L. Applications of Recovered Bioactive Compounds in Food Products. In Handbook of Grape Processing By-Products: Sustainable Solutions; 2017; pp. 233-266.
333.	Les, D.H. Aquatic dicotyledons of North America: Ecology, life history, and systematics; 2017; pp. 1-1334.
334.	Machado, J.; Campos, A.; Vasconcelos, V.; Freitas, M. Effects of microcystin-LR and cylindrospermopsin on plant-soil systems: A review of their relevance for agricultural plant quality and public health. Environmental Research 2017, 153, 191-204, doi:10.1016/j.envres.2016.09.015.
335.	Medina-Velo, I.A.; Barrios, A.C.; Zuverza-Mena, N.; Hernandez-Viezcas, J.A.; Chang, C.H.; Ji, Z.; Zink, J.I.; Peralta-Videa, J.R.; Gardea-Torresdey, J.L. Comparison of the effects of commercial coated and uncoated ZnO nanomaterials and Zn compounds in kidney bean (Phaseolus vulgaris) plants. Journal of hazardous materials 2017, 332, 214-222, doi:10.1016/j.jhazmat.2017.03.008.
336.	Meena, V.S.; Meena, S.K.; Verma, J.P.; Kumar, A.; Aeron, A.; Mishra, P.K.; Bisht, J.K.; Pattanayak, A.; Naveed, M.; Dotaniya, M.L. Plant beneficial rhizospheric microorganism (PBRM) strategies to improve nutrients use efficiency: A review. Ecological Engineering 2017, 107, 8-32, doi:10.1016/j.ecoleng.2017.06.058.
337.	Menendez, E.; Garcia-Fraile, P. Plant probiotic bacteria: solutions to feed the world. AIMS microbiology 2017, 3, 502-524, doi:10.3934/microbiol.2017.3.502.
338.	Pepe, A.; Sbrana, C.; Ferrol, N.; Giovannetti, M. An in vivo whole-plant experimental system for the analysis of gene expression in extraradical mycorrhizal mycelium. Mycorrhiza 2017, 27, 659-668, doi:10.1007/s00572-017-0779-7.
339.	Ramborger, B.P.; Soares, J.J.; Denardin, E.L.G.; Roehrs, M.; Roehrs, R. The comparison of lycopene and other phytochemicals in tomatoes cultivated both traditionally and organically. In Lycopene: Advances in Research and Applications; 2017; pp. 1-26.
340.	Rizwan, M.; Ali, S.; Qayyum, M.F.; Ok, Y.S.; Adrees, M.; Ibrahim, M.; Zia-ur-Rehman, M.; Farid, M.; Abbas, F. Effect of metal and metal oxide nanoparticles on growth and physiology of globally important food crops: A critical review. Journal of hazardous materials 2017, 322, 2-16, doi:10.1016/j.jhazmat.2016.05.061.
341.	Romanazzi, G.; Feliziani, E.; Baños, S.B.; Sivakumar, D. Shelf life extension of fresh fruit and vegetables by chitosan treatment. Critical Reviews in Food Science and Nutrition 2017, 57, 579-601, doi:10.1080/10408398.2014.900474.
342.	Rouphael, Y.; Cardarelli, M.; Bonini, P.; Colla, G. Synergistic action of a microbial-based biostimulant and a plant derived-protein hydrolysate enhances lettuce tolerance to alkalinity and salinity. Frontiers in plant science 2017, 8, doi:10.3389/fpls.2017.00131.
343.	Rouphael, Y.; Colla, G.; Graziani, G.; Ritieni, A.; Cardarelli, M.; De Pascale, S. Phenolic composition, antioxidant activity and mineral profile in two seed-propagated artichoke cultivars as affected by microbial inoculants and planting time. Food chemistry 2017, 234, 10-19, doi:10.1016/j.foodchem.2017.04.175.
344.	Scagel, C.F.; Bryla, D.R.; Lee, J. Salt exclusion and mycorrhizal symbiosis increase tolerance to NaCl and CaCl2 salinity in ‘Siam Queen’ Basil. HortScience 2017, 52, 278-287, doi:10.21273/HORTSCI11256-16.
345.	Selim, M.M.; Al-Owied, A.A. Genotypic responses of pearl millet to integrated nutrient management. Bioscience Research 2017, 14, 156-169.
346.	Siaudinis, G.; Arlauskiene, A.; Repsiene, R.; Sarunaite, L.; Skuodiene, R. THE EFFECT OF BACTERIAL APPLICATION ON THE PRODUCTIVITY OF FABA BEAN (VICIA FABA L.) AND ITS MIXTURE WITH SPRING WHEAT (TRITICUM AESTIVUM L.) UNDER TWO AGROCLIMATIC CONDITIONS IN LITHUANIA. Applied Ecology and Environmental Research 2017, 15, 2011-2021, doi:10.15666/aeer/1504_20112021.
347.	Sistani, N.R.; Kaul, H.P.; Desalegn, G.; Wienkoop, S. Rhizobium Impacts on Seed Productivity, Quality, and Protection of Pisum sativum upon Disease Stress Caused by Didymella pinodes: Phenotypic, Proteomic, and Metabolomic Traits. Frontiers in plant science 2017, 8, doi:10.3389/fpls.2017.01961.
348.	Thakur, N. Organic farming, food quality, and human health: A trisection of sustainability and a move from pesticides to eco-friendly biofertilizers. In Probiotics in Agroecosystem; 2017; pp. 491-515.
349.	Tomic, J.; Stajic, Z.K.; Pešakovic, M. The role of berry growing technology on bioactive compound improvement. In Phenolic Compounds: Structure, Uses and Health Benefits; 2017; pp. 37-91.
350.	Van Oosten, M.J.; Pepe, O.; De Pascale, S.; Silletti, S.; Maggio, A. The role of biostimulants and bioeffectors as alleviators of abiotic stress in crop plants. Chemical and Biological Technologies in Agriculture 2017, 4, doi:10.1186/s40538-017-0089-5.
351.	Vassilev, N.; Eichler-Lobermann, B.; Flor-Peregrin, E.; Martos, V.; Reyes, A.; Vassileva, M. Production of a potential liquid plant bio-stimulant by immobilized Piriformospora indica in repeated-batch fermentation process. Amb Express 2017, 7, doi:10.1186/s13568-017-0408-z.
352.	Wachowska, U.; Konopka, I.; Tanska, M.; Korzeniewska, E. BIOCHEMICAL FEATURES OF WINTER WHEAT GRAIN AFFECTED BY BIOLOGICAL AND CHEMICAL CONTROL TREATMENTS. Journal of Elementology 2017, 22, 1453-1461, doi:10.5601/jelem.2017.22.1.1250.
353.	Wang, X.X.; Hoffland, E.; Feng, G.; Kuyper, T.W. Phosphate Uptake from Phytate Due to Hyphae-Mediated Phytase Activity by Arbuscular Mycorrhizal Maize. Frontiers in plant science 2017, 8, 684, doi:10.3389/fpls.2017.00684.
354.	Wang, Z.; Kleinhenz, M. Grafting and Microbial Crop Biostimulant Effects on Early Growth of Greenhouse Tomato. Hortscience 2017, 52, S289-S289.
355.	Weber, N.; Zupanc, V.; Jakopic, J.; Veberic, R.; Mikulic-Petkovsek, M.; Stampar, F. Influence of deficit irrigation on strawberry (Fragaria × ananassa Duch.) fruit quality. Journal of the science of food and agriculture 2017, 97, 849-857, doi:10.1002/jsfa.7806.
356.	Xie, Z.J.; He, Y.Q.; Tu, S.X.; Xu, C.X.; Liu, G.R.; Wang, H.M.; Cao, W.D.; Liu, H. Chinese Milk Vetch Improves Plant Growth, Development and N-15 Recovery in the Rice-Based Rotation System of South China. Scientific reports 2017, 7, doi:10.1038/s41598-017-03919-y.
357.	Xu, M.; Li, X.; Cai, X.; Li, X.; Christie, P.; Zhang, J. Land use alters arbuscular mycorrhizal fungal communities and their potential role in carbon sequestration on the Tibetan Plateau. Scientific reports 2017, 7, 3067, doi:10.1038/s41598-017-03248-0.
358.	Zhang, X.; Wang, L.; Ma, F.; Yang, J.; Su, M. Effects of arbuscular mycorrhizal fungi inoculation on carbon and nitrogen distribution and grain yield and nutritional quality in rice (Oryza sativa L.). Journal of the science of food and agriculture 2017, 97, 2919-2925, doi:10.1002/jsfa.8129.
359.	Zuk-Golaszewska, K.; Wierzbowska, J. FENUGREEK: PRODUCTIVITY, NUTRITIONAL VALUE AND USES. Journal of Elementology 2017, 22, 1067-1080, doi:10.5601/jelem.2017.22.1.1396.
360.	Zuverza-Mena, N.; Martínez-Fernández, D.; Du, W.; Hernandez-Viezcas, J.A.; Bonilla-Bird, N.; López-Moreno, M.L.; Komárek, M.; Peralta-Videa, J.R.; Gardea-Torresdey, J.L. Exposure of engineered nanomaterials to plants: Insights into the physiological and biochemical responses-A review. Plant Physiology and Biochemistry 2017, 110, 236-264, doi:10.1016/j.plaphy.2016.05.037.
361.	Abbott, L.K.; Macdonald, L.M.; Wong, M.T.F.; Webb, M.J.; Jenkins, S.N.; Farrell, M. Potential roles of biological amendments for profitable grain production - A review. Agriculture Ecosystems & Environment 2018, 256, 34-50, doi:10.1016/j.agee.2017.12.021.
362.	Artamonova, V.S.; Bortnikova, S.B. About the development of Azotobacter chroococcum Beiyrinck in old-age dumps of anthracite. Theoretical and Applied Ecology 2018, 60-72.
363.	Assainar, S.K.; Abbott, L.K.; Mickan, B.S.; Whiteley, A.S.; Siddique, K.M.M.; Solaiman, Z.M. Response of Wheat to a Multiple Species Microbial Inoculant Compared to Fertilizer Application. Frontiers in plant science 2018, 9, doi:10.3389/fpls.2018.01601.
364.	Backer, R.; Rokem, J.S.; Ilangumaran, G.; Lamont, J.; Praslickova, D.; Ricci, E.; Subramanian, S.; Smith, D.L. Plant Growth-Promoting Rhizobacteria: Context, Mechanisms of Action, and Roadmap to Commercialization of Biostimulants for Sustainable Agriculture. Frontiers in plant science 2018, 9, 1473, doi:10.3389/fpls.2018.01473.
365.	Ballhorn, D.J.; Wolfe, E.R.; Tyler, J.; Ronan, W.; Sands-Gouner, S.; Shaw, C.; Balkan, M.A.; Kautz, S. Quantitative effects of soil salinity on the symbiosis of wild lima bean (Phaseolus lunatus L.) and Bradyrhizobium in Costa Rica. Journal of Applied Botany and Food Quality 2018, 91, 304-309, doi:10.5073/jabfq.2018.091.039.
366.	Besset-Manzoni, Y.; Rieusset, L.; Joly, P.; Comte, G.; Prigent-Combaret, C. Exploiting rhizosphere microbial cooperation for developing sustainable agriculture strategies. Environmental science and pollution research international 2018, 25, 29953-29970, doi:10.1007/s11356-017-1152-2.
367.	Bhattacharya, A. Changing climate and resource use efficiency in plants; 2018; pp. 1-324.
368.	Buchholz, F.; Kostic, T.; Sessitsch, A.; Mitter, B. The potential of plant microbiota in reducing postharvest food loss. Microbial Biotechnology 2018, 11, 971-975, doi:10.1111/1751-7915.13252.
369.	Camenzind, T.; Hammer, E.C.; Lehmann, J.; Solomon, D.; Horn, S.; Rillig, M.C.; Hempel, S. Arbuscular mycorrhizal fungal and soil microbial communities in African Dark Earths. FEMS microbiology ecology 2018, 94, doi:10.1093/femsec/fiy033.
370.	Chaturvedi, R.; Favas, P.; Pratas, J.; Varun, M.; Paul, M.S. Assessment of edibility and effect of arbuscular mycorrhizal fungi on Solanum melongena L. grown under heavy metal(loid) contaminated soil. Ecotoxicology and environmental safety 2018, 148, 318-326, doi:10.1016/j.ecoenv.2017.10.048.
371.	Cobb, A.B.; Wilson, G.W.T.; Goad, C.L.; Grusak, M.A. Influence of alternative soil amendments on mycorrhizal fungi and cowpea production. Heliyon 2018, 4, e00704, doi:10.1016/j.heliyon.2018.e00704.
372.	Cordovez, V.; Schop, S.; Hordijk, K.; de Boulois, H.D.; Coppens, F.; Hanssen, I.; Raaijmakers, J.M.; Carrion, V.J. Priming of Plant Growth Promotion by Volatiles of Root-Associated Microbacterium spp. Applied and environmental microbiology 2018, 84, doi:10.1128/aem.01865-18.
373.	Dal Cortivo, C.; Barion, G.; Ferrari, M.; Visioli, G.; Dramis, L.; Panozzo, A.; Vamerali, T. Effects of Field Inoculation with VAM and Bacteria Consortia on Root Growth and Nutrients Uptake in Common Wheat. Sustainability 2018, 10, doi:10.3390/su10093286.
374.	De Ron, A.M.; Bebeli, P.J.; Negri, V.; Vaz Patto, M.C.; Revilla, P. Warm season grain legume landraces from the south of europe for germplasm conservation and genetic improvement. Frontiers in plant science 2018, 871, doi:10.3389/fpls.2018.01524.
375.	Demir, O.; Kotan, R.; Yildirim, N.Z. AN ECONOMIC IMPROVEMENT PRACTICE ON NATURAL RANGELANDS: PLANT GROWTH PROMOTING BACTERIA. Fresenius Environmental Bulletin 2018, 27, 6162-6167.
376.	Edelstein, M.; Ben-Hur, M. Heavy metals and metalloids: Sources, risks and strategies to reduce their accumulation in horticultural crops. Scientia Horticulturae 2018, 234, 431-444, doi:10.1016/j.scienta.2017.12.039.
377.	Feller, U.; Kopriva, S.; Vassileva, V. Plant nutrient dynamics in stressful environments: Needs interfere with burdens. Agriculture (Switzerland) 2018, 8, doi:10.3390/agriculture8070097.
378.	Fiorentino, N.; Ventorino, V.; Woo, S.L.; Pepe, O.; De Rosa, A.; Gioia, L.; Romano, I.; Lombardi, N.; Napolitano, M.; Colla, G.; et al. Trichoderma-Based Biostimulants Modulate Rhizosphere Microbial Populations and Improve N Uptake Efficiency, Yield, and Nutritional Quality of Leafy Vegetables. Frontiers in plant science 2018, 9, 743, doi:10.3389/fpls.2018.00743.
379.	Flores-Felix, J.D.; Velazquez, E.; Garcia-Fraile, P.; Gonzalez-Andres, F.; Silva, L.R.; Rivas, R. Rhizobium and Phyllobacterium bacterial inoculants increase bioactive compounds and quality of strawberries cultivated in field conditions. Food Research International 2018, 111, 416-422, doi:10.1016/j.foodres.2018.05.059.
380.	Grieneisen, M.L.; Aegerter, B.J.; Scott Stoddard, C.; Zhang, M. Yield and fruit quality of grafted tomatoes, and their potential for soil fumigant use reduction. A meta-analysis. Agronomy for Sustainable Development 2018, 38, doi:10.1007/s13593-018-0507-5.
381.	Gruda, N.; Savvas, D.; Colla, G.; Rouphael, Y. Impacts of genetic material and current technologies on product quality of selected greenhouse vegetables – A review. European Journal of Horticultural Science 2018, 83, 319-328, doi:10.17660/eJHS.2018/83.5.5.
382.	Guo, H.; Sun, Y.; Yan, H.; Li, C.; Ge, F. O3-induced leaf senescence in tomato plants is ethylene signaling-dependent and enhances the population abundance of bemisia tabaci. Frontiers in plant science 2018, 9, doi:10.3389/fpls.2018.00764.
383.	Hajiboland, R.; Moradtalab, N.; Aliasgharzad, N.; Eshaghi, Z.; Feizy, J. Silicon influences growth and mycorrhizal responsiveness in strawberry plants. Physiology and molecular biology of plants : an international journal of functional plant biology 2018, 24, 1103-1115, doi:10.1007/s12298-018-0533-4.
384.	Hazra, K.K.; Swain, D.K.; Bohra, A.; Singh, S.S.; Kumar, N.; Nath, C.P. Organic rice: potential production strategies, challenges and prospects. Organic Agriculture 2018, 8, 39-56, doi:10.1007/s13165-016-0172-4.
385.	Hellequin, E.; Monard, C.; Quaiser, A.; Henriot, M.; Klarzynski, O.; Binet, F. Specific recruitment of soil bacteria and fungi decomposers following a biostimulant application increased crop residues mineralization. PloS one 2018, 13, doi:10.1371/journal.pone.0209089.
386.	Jimenez-Gomez, A.; Flores-Felix, J.D.; Garcia-Fraile, P.; Mateos, P.F.; Menendez, E.; Velazquez, E.; Rivas, R. Probiotic activities of Rhizobium laguerreae on growth and quality of spinach. Scientific reports 2018, 8, doi:10.1038/s41598-017-18632-z.
387.	Juárez-Maldonado, A.; González-Morales, S.; Cabrera-De la Fuente, M.; Medrano-Macías, J.; Benavides-Mendoza, A. Nanometals as Promoters of Nutraceutical Quality in Crop Plants. In Impact of Nanoscience in the Food Industry; 2018; pp. 277-310.
388.	Kocira, A.; Czerwinska, E.; Tomkiewicz, D.; Kornas, R. Microbiological Evaluation of Three Soybean Cultivars Seeds after Biostimulant Application. Rocznik Ochrona Srodowiska 2018, 20, 1710-1726.
389.	Kopta, T.; Pavlikova, M.; Sekara, A.; Pokluda, R.; Marsalek, B. Effect of Bacterial-algal Biostimulant on the Yield and Internal Quality of Lettuce (Lactuca sativa L.) Produced for Spring and Summer Crop. Notulae Botanicae Horti Agrobotanici Cluj-Napoca 2018, 46, 615-621, doi:10.15835/nbha46211110.
390.	Kowalczyk, K.; Sieczko, L.; Goltsev, V.; Kalaji, H.M.; Gajc-Wolska, J.; Gajewski, M.; Gontar, Ł.; Orliński, P.; Niedzińska, M.; Cetner, M.D. Relationship between chlorophyll ﬂuorescence parameters and quality of the fresh and stored lettuce (Lactuca sativa L.). Scientia Horticulturae 2018, 235, 70-77, doi:10.1016/j.scienta.2018.02.054.
391.	Kumar, A.; Verma, J.P. Does plant-Microbe interaction confer stress tolerance in plants: A review? Microbiological research 2018, 207, 41-52, doi:10.1016/j.micres.2017.11.004.
392.	Kumar, K.A.; Swain, D.K.; Bhadoria, P.B.S. Split application of organic nutrient improved productivity, nutritional quality and economics of rice-chickpea cropping system in lateritic soil. Field Crops Research 2018, 223, 125-136, doi:10.1016/j.fcr.2018.04.007.
393.	Lallawmkima, I.; Singh, S.K.; Sharma, M. INTEGRATED NUTRIENT MANAGEMENT: SOIL HEALTH, NITRATE TOXICITY AND TUBER QUALITY IN POTATO (SOLANUM TUBEROSUM L.) GROWN IN SUBTROPICAL PUNJAB. Carpathian Journal of Food Science and Technology 2018, 10, 57-67.
394.	Litoriya, N.S.; Modi, A.R.; Talati, J.G. Nutritional Evaluation of Durum Wheat with Respect to Organic and Chemical Fertilizers. Agricultural Research 2018, 7, 152-157, doi:10.1007/s40003-018-0301-2.
395.	Lombardo, S.; Pandino, G.; Mauromicale, G. The influence of pre-harvest factors on the quality of globe artichoke. Scientia Horticulturae 2018, 233, 479-490, doi:10.1016/j.scienta.2017.12.036.
396.	Mahnert, A.; Haratani, M.; Schmuck, M.; Berg, G. Enriching Beneficial Microbial Diversity of Indoor Plants and Their Surrounding Built Environment With Biostimulants. Frontiers in microbiology 2018, 9, doi:10.3389/fmicb.2018.02985.
397.	Mazzei, P.; Cozzolino, V.; Piccolo, A. High-Resolution Magic-Angle-Spinning NMR and Magnetic Resonance Imaging Spectroscopies Distinguish Metabolome and Structural Properties of Maize Seeds from Plants Treated with Different Fertilizers and Arbuscular mycorrhizal fungi. Journal of agricultural and food chemistry 2018, 66, 2580-2588, doi:10.1021/acs.jafc.7b04340.
398.	Mukamuhirwa, A.; Persson Hovmalm, H.; Ortiz, R.; Nyamangyoku, O.; Johansson, E. Quality and grain yield attributes of Rwandan rice (Oryza sativa L.) cultivars grown in a biotron applying two NPK levels. Journal of Food Quality 2018, 2018, doi:10.1155/2018/5134569.
399.	Nakandalage, N.; Seneweera, S. Micronutrients Use Efficiency of Crop-Plants Under Changing Climate. In Plant Micronutrient Use Efficiency: Molecular and Genomic Perspectives in Crop Plants; 2018; pp. 209-224.
400.	Nurbaity, A.; Istifadah, N.; Haryantini, B.A.; Ilhami, M.F.; Habibullah, M.I.; Arifin, M.; Iop. Optimization of hydroponic technology for production of mycorrhiza biofertilizer. In Proceedings of the 6th International Conference on Sustainable Agriculture, Food and Energy (SAFE), Pampanga State Agr Univ, Manila, PHILIPPINES, Oct 18-20, 2018.
401.	Pagnania, G.; Pellegrini, M.; Galieni, A.; D'Egidio, S.; Matteucci, F.; Ricci, A.; Stagnari, F.; Sergi, M.; Lo Sterzo, C.; Pisante, M.; et al. Plant growth-promoting rhizobacteria (PGPR) in Cannabis sativa 'Finola' cultivation: An alternative fertilization strategy to improve plant growth and quality characteristics. Industrial Crops and Products 2018, 123, 75-83, doi:10.1016/j.indcrop.2018.06.03…
402.	Preininger, C.; Sauer, U.; Bejarano, A.; Berninger, T. Concepts and applications of foliar spray for microbial inoculants. Applied microbiology and biotechnology 2018, 102, 7265-7282, doi:10.1007/s00253-018-9173-4.
403.	Rempelos, L.; Almuayrifi, A.M.; Baranski, M.; Tetard-Jones, C.; Eyre, M.; Shotton, P.; Cakmak, I.; Ozturk, L.; Cooper, J.; Volakakis, N.; et al. Effects of Agronomic Management and Climate on Leaf Phenolic Profiles, Disease Severity, and Grain Yield in Organic and Conventional Wheat Production Systems. Journal of agricultural and food chemistry 2018, 66, 10369-10379, doi:10.1021/acs.jafc.8b02626.
404.	Rizzo, G.; Baroni, L. Soy, soy foods and their role in vegetarian diets. Nutrients 2018, 10, doi:10.3390/nu10010043.
405.	Rouphael, Y.; Colla, G. Synergistic Biostimulatory Action: Designing the Next Generation of Plant Biostimulants for Sustainable Agriculture. Frontiers in plant science 2018, 9, doi:10.3389/fpls.2018.01655.
406.	Rouphael, Y.; Kyriacou, M.C.; Petropoulos, S.A.; De Pascale, S.; Colla, G. Improving vegetable quality in controlled environments. Scientia Horticulturae 2018, 234, 275-289, doi:10.1016/j.scienta.2018.02.033.
407.	Sabra, M.; Aboulnasr, A.; Franken, P.; Perreca, E.; Wright, L.P.; Camehl, I. Beneficial Root Endophytic Fungi Increase Growth and Quality Parameters of Sweet Basil in Heavy Metal Contaminated Soil. Frontiers in plant science 2018, 9, doi:10.3389/fpls.2018.01726.
408.	Shweta; Tripathi, D.K.; Chauhan, D.K.; Peralta-Videa, J.R. Availability and Risk Assessment of Nanoparticles in Living Systems: A Virtue or a Peril? In Nanomaterials in Plants, Algae, and Microorganisms; 2018; Volume 1, pp. 1-31.
409.	Sorrentino, E.; Succi, M.; Tipaldi, L.; Pannella, G.; Maiuro, L.; Sturchio, M.; Coppola, R.; Tremonte, P. Antimicrobial activity of gallic acid against food-related Pseudomonas strains and its use as biocontrol tool to improve the shelf life of fresh black truffles. International journal of food microbiology 2018, 266, 183-189, doi:10.1016/j.ijfoodmicro.2017.11.026.
410.	Tang, Y.Q.; Li, M.; Xu, D.N.; Huang, J.J.; Sun, J.M. Application potential of aerobic denitrifiers coupled with a biostimulant for nitrogen removal from urban river sediment. Environmental Science and Pollution Research 2018, 25, 5980-5993, doi:10.1007/s11356-017-0903-4.
411.	Torres, N.; Antolín, M.C.; Garmendia, I.; Goicoechea, N. Nutritional properties of Tempranillo grapevine leaves are affected by clonal diversity, mycorrhizal symbiosis and air temperature regime. Plant physiology and biochemistry : PPB 2018, 130, 542-554, doi:10.1016/j.plaphy.2018.08.004.
412.	Torres, N.; Antolín, M.C.; Goicoechea, N. Arbuscular mycorrhizal symbiosis as a promising resource for improving berry quality in grapevines under changing environments. Frontiers in plant science 2018, 9, doi:10.3389/fpls.2018.00897.
413.	Uzun, P.; Masucci, F.; Serrapica, F.; Varricchio, M.L.; Pacelli, C.; Claps, S.; Di Francia, A. Use of mycorrhizal inoculum under low fertilizer application: Effects on forage yield, milk production, and energetic and economic efficiency. Journal of Agricultural Science 2018, 156, 127-135, doi:10.1017/S0021859618000072.
414.	Vincent, Q.; Auclerc, A.; Beguiristain, T.; Leyval, C. Assessment of derelict soil quality: Abiotic, biotic and functional approaches. The Science of the total environment 2018, 613-614, 990-1002, doi:10.1016/j.scitotenv.2017.09.118.
415.	Visioli, G.; Sanangelantoni, A.M.; Vamerali, T.; Dal Cortivo, C.; Blandino, M. 16S rDNA Profiling to Reveal the Influence of Seed-Applied Biostimulants on the Rhizosphere of Young Maize Plants. Molecules (Basel, Switzerland) 2018, 23, doi:10.3390/molecules23061461.
416.	Wang, H.; Zhao, Y.; Wei, Y.; Zhao, Y.; Lu, Q.; Liu, L.; Jiang, N.; Wei, Z. Biostimulation of nutrient additions on indigenous microbial community at the stage of nitrogen limitations during composting. Waste management (New York, N.Y.) 2018, 74, 194-202, doi:10.1016/j.wasman.2017.12.004.
417.	Wang, X.X.; Wang, X.; Sun, Y.; Cheng, Y.; Liu, S.; Chen, X.; Feng, G.; Kuyper, T.W. Arbuscular Mycorrhizal Fungi Negatively Affect Nitrogen Acquisition and Grain Yield of Maize in a N Deficient Soil. Frontiers in microbiology 2018, 9, 418, doi:10.3389/fmicb.2018.00418.
418.	Watts-Williams, S.J.; Cavagnaro, T.R. Arbuscular mycorrhizal fungi increase grain zinc concentration and modify the expression of root ZIP transporter genes in a modern barley (Hordeum vulgare) cultivar. Plant science : an international journal of experimental plant biology 2018, 274, 163-170, doi:10.1016/j.plantsci.2018.05.015.
419.	Yavuzaslanoglu, E.; Coskuner, Y.; Ulusu, F. A two-year tomato production under different fertilizer treatments. In Proceedings of the 30th International Horticultural Congress (IHC) / 2nd International Symposium on Organic Horticulture for Wellbeing of the Environment and Population, Istanbul, TURKEY, Aug 12-16, 2018; pp. 99-103.
420.	Zhang, J.; Guo, C.; Chen, W.; de Lajudie, P.; Zhang, Z.; Shang, Y.; Wang, E.T. Mesorhizobium wenxiniae sp. nov., isolated from chickpea (Cicer arietinum L.) in China. International journal of systematic and evolutionary microbiology 2018, 68, 1930-1936, doi:10.1099/ijsem.0.002770.
421.	Zhu, J.; Ren, X.; Liu, H.; Liang, C. Effect of irrigation with microcystins-contaminated water on growth and fruit quality of Cucumis sativus L. and the health risk. Agricultural Water Management 2018, 204, 91-99, doi:10.1016/j.agwat.2018.04.011.
422.	Zhu, Y.; Zhang, F.; Zhang, C.; Yang, L.; Fan, G.; Xu, Y.; Sun, B.; Li, X. Dynamic microbial succession of Shanxi aged vinegar and its correlation with flavor metabolites during different stages of acetic acid fermentation. Scientific reports 2018, 8, 8612, doi:10.1038/s41598-018-26787-6.
423.	AbdElgawad, H.; Saleh, A.M.; Al Jaouni, S.; Selim, S.; Hassan, M.O.; Wadaan, M.A.M.; Shuikan, A.M.; Mohamed, H.S.; Hozzein, W.N. Utilization of actinobacteria to enhance the production and quality of date palm (Phoenix dactylifera L.) fruits in a semi-arid environment. Science of the Total Environment 2019, 665, 690-697, doi:10.1016/j.scitotenv.2019.02.140.
424.	Adekoya, I.; Obadina, A.; Olorunfemi, M.; Akande, O.; Landschoot, S.; De Saeger, S.; Njobeh, P. Occurrence of bacteria and endotoxins in fermented foods and beverages from Nigeria and South Africa. International journal of food microbiology 2019, 305, 108251, doi:10.1016/j.ijfoodmicro.2019.108251.
425.	Alam, M.Z.; McGee, R.; Hoque, M.A.; Ahammed, G.J.; Carpenter-Boggs, L. Effect of Arbuscular Mycorrhizal Fungi, Selenium and Biochar on Photosynthetic Pigments and Antioxidant Enzyme Activity Under Arsenic Stress in Mung Bean (Vigna radiata). Frontiers in physiology 2019, 10, 193, doi:10.3389/fphys.2019.00193.
426.	Alamu, E.O.; Gondwe, T.; Akinwale, G.; Suzuki, K.; Chisonga, C.; Chigeza, G.; Busie, M.D. Impact of soil fertility management practices on the nutritional quality of Soybean (Glycine max (l.) Merr.) varieties grown in Eastern Zambia. Cogent Food and Agriculture 2019, 5, doi:10.1080/23311932.2019.1671117.
427.	Alvarado, A.M.; Aguirre-Becerra, H.; Cristina Vázquez-Hernández, M.; Magaña-Lopez, E.; Parola-Contreras, I.; Caicedo-Lopez, L.H.; Contreras-Medina, L.M.; Garcia-Trejo, J.F.; Guevara-Gonzalez, R.G.; Feregrino-Perez, A.A. Influence of elicitors and eustressors on the production of plant secondary metabolites. In Natural Bio-active Compounds: Volume 1: Production and Applications; 2019; pp. 333-388.
428.	Alves, D.; Villar, I.; Mato, S. Thermophilic composting of hydrocarbon residue with sewage sludge and fish sludge as cosubstrates: Microbial changes and TPH reduction. Journal of environmental management 2019, 239, 30-37, doi:10.1016/j.jenvman.2019.03.028.
429.	Anandham, R.; Heo, J.; Krishnamoorthy, R.; SenthilKumar, M.; Gopal, N.O.; Kim, S.J.; Kwon, S.W. Azospirillum ramasamyi sp. nov., a novel diazotrophic bacterium isolated from fermented bovine products. International journal of systematic and evolutionary microbiology 2019, 69, 1369-1375, doi:10.1099/ijsem.0.003320.
430.	Arthurs, S.; Dara, S.K. Microbial biopesticides for invertebrate pests and their markets in the United States. Journal of invertebrate pathology 2019, 165, 13-21, doi:10.1016/j.jip.2018.01.008.
431.	Backer, R.; Schwinghamer, T.; Rosenbaum, P.; McCarty, V.; Eichhorn Bilodeau, S.; Lyu, D.; Ahmed, M.B.; Robinson, G.; Lefsrud, M.; Wilkins, O.; et al. Closing the yield gap for cannabis: A meta-analysis of factors determining cannabis yield. Frontiers in plant science 2019, 10, doi:10.3389/fpls.2019.00495.
432.	Baldantoni, D.; Saviello, G.; Alfani, A. Nutrients and non-essential elements in edible crops following long-term mineral and compost fertilization of a Mediterranean agricultural soil. Environmental Science and Pollution Research 2019, 26, 35353-35364, doi:10.1007/s11356-018-3353-8.
433.	Belete, S.; Bezabih, M.; Abdulkadir, B.; Tolera, A.; Mekonnen, K.; Wolde-Meskel, E. Inoculation and phosphorus fertilizer improve food-feed traits of grain legumes in mixed crop-livestock systems of Ethiopia. Agriculture, ecosystems & environment 2019, 279, 58-64, doi:10.1016/j.agee.2019.04.014.
434.	Blyuss, K.B.; Fatehi, F.; Tsygankova, V.A.; Biliavska, L.O.; Iutynska, G.O.; Yemets, A.I.; Blume, Y.B. RNAi-based biocontrol of wheat nematodes using natural poly-component biostimulants. Frontiers in plant science 2019, 10, doi:10.3389/fpls.2019.00483.
435.	Bradáčová, K.; Florea, A.S.; Bar-Tal, A.; Minz, D.; Yermiyahu, U.; Shawahna, R.; Kraut-Cohen, J.; Zolti, A.; Erel, R.; Dietel, K.; et al. Microbial Consortia versus Single-Strain Inoculants: An advantage in PGPM-assisted tomato production? Agronomy 2019, 9, doi:10.3390/agronomy9020105.
436.	Bulgari, R.; Franzoni, G.; Ferrante, A. Biostimulants application in horticultural crops under abiotic stress conditions. Agronomy 2019, 9, doi:10.3390/agronomy9060306.
437.	Calin, M.; Raut, I.; Arsene, M.L.; Capra, L.; Gurban, A.M.; Doni, M.; Jecu, L. Applications of Fungal Strains with Keratin-Degrading and Plant Growth Promoting Characteristics. Agronomy-Basel 2019, 9, doi:10.3390/agronomy9090543.
438.	Cardarelli, M.; Rouphael, Y.; De Pascale, S.; Bonini, P.; Colla, G. Seed treatment with endophytic fungi enhances yield and nutritional quality of seed-propagated artichokes. In Proceedings of the 10th International Symposium on Artichoke, Cardoon and Their Wild Relatives, Orihuela, SPAIN, Mar 12-15, 2019; pp. 57-63.
439.	Chanda, M.J.; Merghoub, N.; El Arroussi, H. Microalgae polysaccharides: the new sustainable bioactive products for the development of plant bio-stimulants? World journal of microbiology & biotechnology 2019, 35, 177, doi:10.1007/s11274-019-2745-3.
440.	Colla, G.; Cardarelli, M.; Rouphael, Y. Plant biostimulants: new tool for enhancing agronomic performance and fruit quality of cucurbits. In Proceedings of the 6th International Symposium on Cucurbits, Ghent, BELGIUM, Jun 30-Jul 04, 2019; pp. 245-251.
441.	Conversa, G.; Miedico, O.; Chiaravalle, A.E.; Elia, A. Heavy metal contents in green spears of asparagus (Asparagus officinalis L.) grown in Southern Italy: Variability among farms, genotypes and effect of soil mycorrhizal inoculation. Scientia Horticulturae 2019, 256, doi:10.1016/j.scienta.2019.108559.
442.	Cui, G.; Ai, S.; Chen, K.; Wang, X. Arbuscular mycorrhiza augments cadmium tolerance in soybean by altering accumulation and partitioning of nutrient elements, and related gene expression. Ecotoxicology and environmental safety 2019, 171, 231-239, doi:10.1016/j.ecoenv.2018.12.093.
443.	D'Addabbo, T.; Laquale, S.; Perniola, M.; Candido, V. Biostimulants for plant growth promotion and sustainable management of phytoparasitic nematodes in vegetable crops. Agronomy 2019, 9, doi:10.3390/agronomy9100616.
444.	Dalorima, T.; Khandaker, M.M.; Zakaria, A.J.; Mohd, K.S.; Sajili, M.H.; Badaluddin, N.A.; Hasbullah, M. Organic matter and moringa leaf extract’s effects on the physiology and fruit quality of red seedless watermelon (Citrullus lanatus). Bioscience Journal 2019, 35, 1560-1574, doi:10.14393/BJ-v35n5a2019-49354.
445.	Darini, M.T.; Sulistyaningsih, E. Endophytic Root Dynamics, Yield and Quality of Aloe vera L. Plants by Application of Bio-Mineral Fertilizer Combined in Sandy Soil. In Proceedings of the 7th International Conference on Sustainable Agriculture, Food and Energy (SAFE) - Green Agri-food Energy Production for a Better World in a Changing Climate, Phuket Rajabhat Univ, Phuket, THAILAND, Oct 18-21, 20…
446.	Devianto, L.A.; Latunussa, C.E.L.; Helmy, Q.; Kardena, E. Biosurfactants production using glucose and molasses as carbon sources by Azotobacter vinelandii and soil washing application in hydrocarbon-contaminated soil. In Proceedings of the 3rd International Conference on Green Agro-Industry and Bioeconomy (ICGAB), Malang, INDONESIA, Aug 26-27, 2019.
447.	Dimkpa, C.O.; Singh, U.; Bindraban, P.S.; Adisa, I.O.; Elmer, W.H.; Gardea-Torresdey, J.L.; White, J.C. Addition-omission of zinc, copper, and boron nano and bulk oxide particles demonstrate element and size -specific response of soybean to micronutrients exposure. Science of the Total Environment 2019, 665, 606-616, doi:10.1016/j.scitotenv.2019.02.142.
448.	Dimkpa, C.O.; Singh, U.; Bindraban, P.S.; Elmer, W.H.; Gardea-Torresdey, J.L.; White, J.C. Zinc oxide nanoparticles alleviate drought-induced alterations in sorghum performance, nutrient acquisition, and grain fortification. Science of the Total Environment 2019, 688, 926-934, doi:10.1016/j.scitotenv.2019.06.392.
449.	do Prado, D.Z.; Oliveira, S.L.; Okino-Delgado, C.H.; Auer, S.; Ludwig-Muller, J.; da Silva, M.R.; Fernandes, C.J.D.; Carbonari, C.A.; Zambuzzi, W.F.; Fleuri, L.F. Aspergillus flavipes as a novel biostimulant for rooting-enhancement of Eucalyptus. Journal of Cleaner Production 2019, 234, 681-689, doi:10.1016/j.jclepro.2019.06.211.
450.	Dodds, W.K.; Whiles, M.R. Freshwater ecology; 2019; pp. 1-981.
451.	Dong, L.L.; Li, Y.; Xu, J.; Yang, J.; Wei, G.F.; Shen, L.; Ding, W.L.; Chen, S.L. Biofertilizers regulate the soil microbial community and enhance Panax ginseng yields. Chinese medicine 2019, 14, doi:10.1186/s13020-019-0241-1.
452.	El-Alam, I.; Zgheib, R.; Iriti, M.; El Beyrouthy, M.; Hattouny, P.; Verdin, A.; Fontaine, J.; Chahine, R.; Lounès-Hadj Sahraoui, A.; Makhlouf, H. Origanum syriacum Essential Oil Chemical Polymorphism According to Soil Type. Foods (Basel, Switzerland) 2019, 8, doi:10.3390/foods8030090.
453.	Espinosa, M.F.O.; Calderon, A.D.A.; Salazar, S.F.M.; Herrera, E.F.; Meza, A.O. ORGANIC FERTILIZATION AND ITS IMPACT ON SOIL QUALITY. Biotecnia 2019, 21, 87-92.
454.	García-Sánchez, M.; Cajthaml, T.; Filipová, A.; Tlustoš, P.; Száková, J.; García-Romera, I. Implications of mycoremediated dry olive residue application and arbuscular mycorrhizal fungi inoculation on the microbial community composition and functionality in a metal-polluted soil. Journal of environmental management 2019, 247, 756-765, doi:10.1016/j.jenvman.2019.05.101.
455.	Golubkina, N.; Zamana, S.; Seredin, T.; Poluboyarinov, P.; Sokolov, S.; Baranova, H.; Krivenkov, L.; Pietrantonio, L.; Caruso, G. Effect of Selenium Biofortification and Beneficial Microorganism Inoculation on Yield, Quality and Antioxidant Properties of Shallot Bulbs. Plants (Basel, Switzerland) 2019, 8, doi:10.3390/plants8040102.
456.	Grimes, S.J.; Phillips, T.D.; Capezzone, F.; Graeff-Hönninger, S. Impact of row spacing, sowing density and nitrogen fertilization on yield and quality traits of chia (Salvia Hispanica L.) cultivated in southwestern Germany. Agronomy 2019, 9, doi:10.3390/agronomy9030136.
457.	Gunupuru, L.R.; Patel, J.S.; Sumarah, M.W.; Renaud, J.B.; Mantin, E.G.; Prithiviraj, B. A plant biostimulant made from the marine brown algae Ascophyllum nodosum and chitosan reduce Fusarium head blight and mycotoxin contamination in wheat. PloS one 2019, 14, e0220562, doi:10.1371/journal.pone.0220562.
458.	He, Y.; Pantigoso, H.A.; Wu, Z.; Vivanco, J.M. Co-inoculation of Bacillus sp. and Pseudomonas putida at different development stages acts as a biostimulant to promote growth, yield and nutrient uptake of tomato. Journal of applied microbiology 2019, 127, 196-207, doi:10.1111/jam.14273.
459.	He, Z.G.; Mao, R.J.; Dong, J.E.; Liang, Z.S.; Zhang, H.H.; Liu, L. Remediation of deterioration in microbial structure in continuous Pinellia ternata cropping soil by crop rotation. Canadian journal of microbiology 2019, 65, 282-295, doi:10.1139/cjm-2018-0409.
460.	Hozzein, W.N.; Abuelsoud, W.; Wadaan, M.A.M.; Shuikan, A.M.; Selim, S.; Al Jaouni, S.; AbdElgawad, H. Exploring the potential of actinomycetes in improving soil fertility and grain quality of economically important cereals. Science of the Total Environment 2019, 651, 2787-2798, doi:10.1016/j.scitotenv.2018.10.048.
461.	Jiménez-Gómez, A.; García-Fraile, P.; Flores-Félix, J.D.; Rivas, R. Plants Probiotics as a Tool to Produce Highly Functional Fruits. Reference Series in Phytochemistry 2019, 1849-1861, doi:10.1007/978-3-319-78030-6_8.
462.	Kitir, N.; Gunes, A.; Turan, M.; Yildirim, E.; Topcuoglu, B.; Turker, M.; Ozlu, E.; Karaman, M.R.; Firildak, G. Bio-Boron Fertilizer Applications Affect Amino Acid and Organic Acid Content and Physiological Properties of Strawberry Plant. Erwerbs-Obstbau 2019, 61, 129-137, doi:10.1007/s10341-018-0409-3.
463.	Kokkoris, V.; Hamel, C.; Hart, M.M. Mycorrhizal response in crop versus wild plants. PloS one 2019, 14, e0221037, doi:10.1371/journal.pone.0221037.
464.	Kowalska, I.; Konieczny, A. Effect of mycorrhiza on yield and quality of lettuce grown on medium with different levels of phosphorus and selenium. Agricultural and Food Science 2019, 28, 84-92.
465.	Kucuk, C.; Cevheri, C.; Mutlu, A. STIMULATION OF BARLEY (HORDEUM VULGARE L.) GROWTH WITH LOCAL TRICHODERMA SP. ISOLATES. Applied Ecology and Environmental Research 2019, 17, 4607-4614, doi:10.15666/aeer/1702_46074614.
466.	Kumar, S.; Kundu, M.; Das, A.; Rakshit, R.; Siddiqui, M.W.; Rani, R. Substitution of mineral fertilizers with biofertilizer: an alternate to improve the growth, yield and functional biochemical properties of strawberry (Fragaria x ananassa Duch.) cv. Camarosa. Journal of Plant Nutrition 2019, 42, 1818-1837, doi:10.1080/01904167.2019.1643363.
467.	Kusvuran, A.; Kusvuran, S. Using of Microbial Fertilizer as Biostimulant Alleviates Damage from Drought Stress in Guar (Cyamopsis tetragonoloba (L.) Taub.) Seedlings. International Letters of Natural Sciences 2019, 76, 147-157, doi:10.18052/www.scipress.com/ILNS.76.147.
468.	Landi, S.; Berni, R.; Capasso, G.; Hausman, J.F.; Guerriero, G.; Esposito, S. Impact of nitrogen nutrition on Cannabis sativa: An update on the current knowledge and future prospects. International journal of molecular sciences 2019, 20, doi:10.3390/ijms20225803.
469.	Li, Y.; Yu, X.; Cui, Y.; Tu, W.; Shen, T.; Yan, M.; Wei, Y.; Chen, X.; Wang, Q.; Chen, Q.; et al. The potential of cadmium ion-immobilized Rhizobium pusense KG2 to prevent soybean root from absorbing cadmium in cadmium-contaminated soil. Journal of applied microbiology 2019, 126, 919-930, doi:10.1111/jam.14165.
470.	Li, Z.J.T.; Janisiewicz, W.J.; Liu, Z.R.; Callahan, A.M.; Evans, B.E.; Jurick, W.M.; Dardick, C. Exposure in vitro to an Environmentally Isolated Strain TC09 of Cladosporium sphaerospermum Triggers Plant Growth Promotion, Early Flowering, and Fruit Yield Increase. Frontiers in plant science 2019, 9, doi:10.3389/fpls.2018.01959.
471.	Llana-Ruiz-Cabello, M.; Jos, A.; Cameán, A.; Oliveira, F.; Barreiro, A.; MacHado, J.; Azevedo, J.; Pinto, E.; Almeida, A.; Campos, A.; et al. Analysis of the use of cylindrospermopsin and/or microcystin-contaminatedwater in the growth, mineral content, and contamination of spinacia oleracea and lactuca sativa. Toxins 2019, 11, doi:10.3390/toxins11110624.
472.	Lorenzo, P.; Souza-Alonso, P.; Guisande-Collazo, A.; Freitas, H. Influence of Acacia dealbata Link bark extracts on the growth of Allium cepa L. plants under high salinity conditions. Journal of the science of food and agriculture 2019, 99, 4072-4081, doi:10.1002/jsfa.9637.
473.	Lucini, L.; Colla, G.; Moreno, M.B.M.; Bernardo, L.; Cardarelli, M.; Terzi, V.; Bonini, P.; Rouphael, Y. Inoculation of Rhizoglomus irregulare or Trichoderma atroviride differentially modulates metabolite profiling of wheat root exudates. Phytochemistry 2019, 157, 158-167, doi:10.1016/j.phytochem.2018.10.033.
474.	Luziatelli, F.; Ficca, A.G.; Colla, G.; Svecova, E.B.; Ruzzi, M. Foliar Application of Vegetal-Derived Bioactive Compounds Stimulates the Growth of Beneficial Bacteria and Enhances Microbiome Biodiversity in Lettuce. Frontiers in plant science 2019, 10, doi:10.3389/fpls.2019.00060.
475.	Metje-Sprink, J.; Menz, J.; Modrzejewski, D.; Sprink, T. DNA-Free Genome Editing: Past, Present and Future. Frontiers in plant science 2019, 9, doi:10.3389/fpls.2018.01957.
476.	Moshynets, O.V.; Babenko, L.M.; Rogalsky, S.P.; Iungin, O.S.; Foster, J.; Kosakivska, I.V.; Potters, G.; Spiers, A.J. Priming winter wheat seeds with the bacterial quorum sensing signal N-hexanoyl-L-homoserine lactone (C6-HSL) shows potential to improve plant growth and seed yield. PloS one 2019, 14, doi:10.1371/journal.pone.0209460.
477.	Mu, M.J.; Zhang, D.G.; Zhang, H.; Yang, M.; Guo, D.Q.; Zhou, N. [Correlation between rhizospheric microorganisms distribution and alkaloid content of Fritillaria taipaiensis]. Zhongguo Zhong yao za zhi = Zhongguo zhongyao zazhi = China journal of Chinese materia medica 2019, 44, 2231-2235, doi:10.19540/j.cnki.cjcmm.20190301.013.
478.	Murtic, S.; Oljaca, R.; Murtic, M.S.; Koleska, I.; Muhic, A. ENZYMATIC ANTIOXIDANT RESPONSES TO BIOSTIMULANTS IN CHERRY TOMATO SUBJECTED TO DROUGHT. Journal of Animal and Plant Sciences-Japs 2019, 29, 1664-1672.
479.	Nguyen, M.L.; Glaes, J.; Spaepen, S.; Bodson, B.; du Jardin, P.; Delaplace, P. Biostimulant effects of Bacillus strains on wheat from in vitro towards field conditions are modulated by nitrogen supply. Journal of Plant Nutrition and Soil Science 2019, 182, 325-334, doi:10.1002/jpln.201700610.
480.	Nosheen, A.; Bano, A.; Naz, R.; Yasmin, H.; Hussain, I.; Ullah, F.; Keyani, R.; Hassan, M.N.; Tahir, A.T. Nutritional value of Sesamum indicum L. was improved by Azospirillum and Azotobacter under low input of NP fertilizers. BMC plant biology 2019, 19, 466, doi:10.1186/s12870-019-2077-3.
481.	Ohtomo, R.; Oka, N.; Morimoto, S. PCR-denaturing Gradient Gel Electrophoresis as a Simple Identification Tool of Arbuscular Mycorrhizal Fungal Isolates. Microbes and Environments 2019, 34, 356-362, doi:10.1264/jsme2.ME19074.
482.	Ondreičková, K.; Gubišová, M.; Piliarová, M.; Horník, M.; Matušinský, P.; Gubiš, J.; Klčová, L.; Hudcovicová, M.; Kraic, J. Responses of Rhizosphere Fungal Communities to the Sewage Sludge Application into the Soil. Microorganisms 2019, 7, doi:10.3390/microorganisms7110505.
483.	Parada, J.; Valenzuela, T.; Gómez, F.; Tereucán, G.; García, S.; Cornejo, P.; Winterhalter, P.; Ruiz, A. Effect of fertilization and arbuscular mycorrhizal fungal inoculation on antioxidant profiles and activities in Fragaria ananassa fruit. Journal of the science of food and agriculture 2019, 99, 1397-1404, doi:10.1002/jsfa.9316.
484.	Parray, J.A.; Mir, M.Y.; Shameem, N. Sustainable agriculture: Biotechniques in plant biology; 2019; pp. 1-528.
485.	Parween, T.; Jan, S. Ecophysiology of Pesticides: Interface between Pesticide Chemistry and Plant Physiology; 2019; pp. 1-316.
486.	Pereira, C.; Dias, M.I.; Petropoulos, S.A.; Plexida, S.; Chrysargyris, A.; Tzortzakis, N.; Calhelha, R.C.; Ivanov, M.; Stojković, D.; Soković, M.; et al. The effects of biostimulants, biofertilizers and water-stress on nutritional value and chemical composition of two spinach genotypes (Spinacia oleracea L.). Molecules (Basel, Switzerland) 2019, 24, doi:10.3390/molecules24244494.
487.	Perez-Diaz, I.M.; Hayes, J.S.; Medina, E.; Webber, A.M.; Butz, N.; Dickey, A.N.; Lu, Z.J.; Azcarate-Peril, M.A. Assessment of the non-lactic acid bacteria microbiota in fresh cucumbers and commercially fermented cucumber pickles brined with 6% NaCl. Food microbiology 2019, 77, 10-20, doi:10.1016/j.fm.2018.08.003.
488.	Rahimi, A.; Moghaddam, S.S.; Ghiyasi, M.; Heydarzadeh, S.; Ghazizadeh, K.; Popovic-Djordjevic, J. The Influence of Chemical, Organic and Biological Fertilizers on Agrobiological and Antioxidant Properties of Syrian Cephalaria (Cephalaria Syriaca L.). Agriculture-Basel 2019, 9, doi:10.3390/agriculture9060122.
489.	Rajput, R.S.; Ram, R.M.; Vaishnav, A.; Singh, H.B. Microbe-based novel biostimulants for sustainable crop production. In Microbial Diversity in Ecosystem Sustainability and Biotechnological Applications: Volume 2. Soil &amp; Agroecosystems; 2019; pp. 109-144.
490.	Real-Santillán, R.O.; Del-Val, E.; Cruz-Ortega, R.; Contreras-Cornejo, H.; González-Esquivel, C.E.; Larsen, J. Increased maize growth and P uptake promoted by arbuscular mycorrhizal fungi coincide with higher foliar herbivory and larval biomass of the Fall Armyworm Spodoptera frugiperda. Mycorrhiza 2019, 29, 615-622, doi:10.1007/s00572-019-00920-3.
491.	Rehman, H.M.; Cooper, J.W.; Lam, H.M.; Yang, S.H. Legume biofortification is an underexploited strategy for combatting hidden hunger. Plant Cell and Environment 2019, 42, 52-70, doi:10.1111/pce.13368.
492.	Renaut, S.; Masse, J.; Norrie, J.P.; Blal, B.; Hijri, M. A commercial seaweed extract structured microbial communities associated with tomato and pepper roots and significantly increased crop yield. Microbial Biotechnology 2019, 12, 1346-1358, doi:10.1111/1751-7915.13473.
493.	Rocha, I.; Ma, Y.; Souza-Alonso, P.; Vosátka, M.; Freitas, H.; Oliveira, R.S. Seed Coating: A Tool for Delivering Beneficial Microbes to Agricultural Crops. Frontiers in plant science 2019, 10, 1357, doi:10.3389/fpls.2019.01357.
494.	Rodrigues, C.; Nunez-Gomez, D.; Silveira, D.D.; Lapolli, F.R.; Lobo-Recio, M.A. Chitin as a substrate for the biostimulation of sulfate-reducing bacteria in the treatment of mine-impacted water (MIW). Journal of hazardous materials 2019, 375, 330-338, doi:10.1016/j.jhazmat.2019.02.086.
495.	Ruess, L.; Müller-Navarra, D.C. Essential biomolecules in food webs. Frontiers in Ecology and Evolution 2019, 7, doi:10.3389/fevo.2019.00269.
496.	Saia, S.; Colla, G.; Raimondi, G.; Di Stasio, E.; Cardarelli, M.; Bonini, P.; Vitaglione, P.; De Pascale, S.; Rouphael, Y. An endophytic fungi-based biostimulant modulated lettuce yield, physiological and functional quality responses to both moderate and severe water limitation. Scientia Horticulturae 2019, 256, doi:10.1016/j.scienta.2019.108595.
497.	Salachna, P.; Grzeszczuk, M.; Meller, E.; Mizielińska, M. Effects of Gellan Oligosaccharide and NaCl Stress on Growth, Photosynthetic Pigments, Mineral Composition, Antioxidant Capacity and Antimicrobial Activity in Red Perilla. Molecules (Basel, Switzerland) 2019, 24, doi:10.3390/molecules24213925.
498.	Sambo, P.; Nicoletto, C.; Giro, A.; Pii, Y.; Valentinuzzi, F.; Mimmo, T.; Lugli, P.; Orzes, G.; Mazzetto, F.; Astolfi, S.; et al. Hydroponic Solutions for Soilless Production Systems: Issues and Opportunities in a Smart Agriculture Perspective. Frontiers in plant science 2019, 10, doi:10.3389/fpls.2019.00923.
499.	Selim, M.M.; Al-Suhaibani, N.; El-Hendawy, S.; Alderfasi, A.A. Agronomic Advancement in Nutrients Management for Sustaining Growth and Crop Contribution in Wheat (Triticum aestivum L.). Egyptian Journal of Agronomy 2019, 41, 325-342, doi:10.21608/agro.2019.20045.1196.
500.	Sha, Z.; Watanabe, T.; Chu, Q.; Oka, N.; Osaki, M.; Shinano, T. A Reduced Phosphorus Application Rate Using a Mycorrhizal Plant as the Preceding Crop Maintains Soybean Seeds' Nutritional Quality. Journal of agricultural and food chemistry 2019, 67, 32-42, doi:10.1021/acs.jafc.8b05288.
501.	Shao, Y.D.; Zhang, D.J.; Hu, X.C.; Wu, Q.S.; Jiang, C.J.; Gao, X.B.; Kuca, K. Arbuscular Mycorrhiza Improves Leaf Food Quality of Tea Plants. Notulae Botanicae Horti Agrobotanici Cluj-Napoca 2019, 47, 608-614, doi:10.15835/nbha47311434.
502.	Soares, J.C.; Santos, C.S.; Carvalho, S.M.P.; Pintado, M.M.; Vasconcelos, M.W. Preserving the nutritional quality of crop plants under a changing climate: importance and strategies. Plant and Soil 2019, 443, doi:10.1007/s11104-019-04229-0.
503.	Souza, E.F.C.; Rosen, C.J.; Venterea, R.T. Contrasting effects of inhibitors and biostimulants on agronomic performance and reactive nitrogen losses during irrigated potato production. Field Crops Research 2019, 240, 143-153, doi:10.1016/j.fcr.2019.05.001.
504.	Souza, T.M.; Prando, A.M.; Takabayashi-Yamashita, C.R.; Zucareli, C.; Hirooka, E.Y. Chemical characterization of wheat kernels naturally contaminated by deoxynivalenol-DON when cultivated under nitrogen management strategies. Revista Ciencia Agronomica 2019, 50, 650-659, doi:10.5935/1806-6690.20190077.
505.	Sun, X.; Chen, W.; Ivanov, S.; MacLean, A.M.; Wight, H.; Ramaraj, T.; Mudge, J.; Harrison, M.J.; Fei, Z. Genome and evolution of the arbuscular mycorrhizal fungus Diversispora epigaea (formerly Glomus versiforme) and its bacterial endosymbionts. The New phytologist 2019, 221, 1556-1573, doi:10.1111/nph.15472.
506.	Szczałba, M.; Kopta, T.; Gąstoł, M.; Sękara, A. Comprehensive insight into arbuscular mycorrhizal fungi, Trichoderma spp. and plant multilevel interactions with emphasis on biostimulation of horticultural crops. Journal of applied microbiology 2019, 127, 630-647, doi:10.1111/jam.14247.
507.	Tahir, H.E.; Xiaobo, Z.; Mahunu, G.K.; Arslan, M.; Abdalhai, M.; Zhihua, L. Recent developments in gum edible coating applications for fruits and vegetables preservation: A review. Carbohydrate Polymers 2019, 224, doi:10.1016/j.carbpol.2019.115141.
508.	Tan, W.; Deng, C.; Wang, Y.; Peralta-Videa, J.R.; Gardea-Torresdey, J.L. Interaction of nanomaterials in secondary metabolites accumulation, photosynthesis, and nitrogen fixation in plant systems. Comprehensive Analytical Chemistry 2019, 84, 55-74, doi:10.1016/bs.coac.2019.04.006.
509.	Thompson, A.A.; Samuelson, M.B.; Kadoma, I.; Soto-Cantu, E.; Drijber, R.; Wortman, S.E. Degradation Rate of Bio-based Agricultural Mulch is Influenced by Mulch Composition and Biostimulant Application. Journal of Polymers and the Environment 2019, 27, 498-509, doi:10.1007/s10924-019-01371-9.
510.	Tian, B.; Yu, Z.; Pei, Y.; Zhang, Z.; Siemann, E.; Wan, S.; Ding, J. Elevated temperature reduces wheat grain yield by increasing pests and decreasing soil mutualists. Pest management science 2019, 75, 466-475, doi:10.1002/ps.5140.
511.	Tomkiel, M.; Bacmaga, M.; Borowik, A.; Kucharski, J.; Wyszkowska, J. Effect of a mixture of flufenacet and isoxaflutole on population numbers of soil-dwelling microorganisms, enzymatic activity of soil, and maize yield. Journal of Environmental Science and Health Part B-Pesticides Food Contaminants and Agricultural Wastes 2019, 54, 832-842, doi:10.1080/03601234.2019.1636601.
512.	Torabian, S.; Farhangi-Abriz, S.; Denton, M.D. Do tillage systems influence nitrogen fixation in legumes? A review. Soil & Tillage Research 2019, 185, 113-121, doi:10.1016/j.still.2018.09.006.
513.	Tran, B.T.T.; Cavagnaro, T.R.; Watts-Williams, S.J. Arbuscular mycorrhizal fungal inoculation and soil zinc fertilisation affect the productivity and the bioavailability of zinc and iron in durum wheat. Mycorrhiza 2019, 29, 445-457, doi:10.1007/s00572-019-00911-4.
514.	Tran, B.T.T.; Watts-Williams, S.J.; Cavagnaro, T.R. Impact of an arbuscular mycorrhizal fungus on the growth and nutrition of fifteen crop and pasture plant species. Functional Plant Biology 2019, 46, 732-742, doi:10.1071/fp18327.
515.	Tsygankova, V.A.; Andrusevich, Y.V.; Shysha, E.N.; Biliavska, L.O.; Galagan, T.O.; Galkin, A.P.; Yemets, A.I.; Iutynska, G.A.; Blume, Y.B. RNAi-mediated resistance against plant parasitic nematodes of wheat plants obtained in vitro using bioregulators of microbiological origin. Current Chemical Biology 2019, 13, 73-89, doi:10.2174/2212796812666180507130017.
516.	Vergani, L.; Mapelli, F.; Suman, J.; Cajthaml, T.; Uhlik, O.; Borin, S. Novel PCB-degrading Rhodococcus strains able to promote plant growth for assisted rhizoremediation of historically polluted soils. PloS one 2019, 14, e0221253, doi:10.1371/journal.pone.0221253.
517.	Vukicevich, E.; Lowery, T.; Hart, M. Effects of living mulch on young vine growth and soil in a semi-arid vineyard. Vitis 2019, 58, 113-122, doi:10.5073/vitis.2019.58.113-122.
518.	Xu, B.; Lan, J.C.; Sun, Q.; Hsueh, C.; Chen, B.Y. Deciphering optimal biostimulation strategy of supplementing anthocyanin-abundant plant extracts for bioelectricity extraction in microbial fuel cells. Biotechnology for biofuels 2019, 12, 46, doi:10.1186/s13068-019-1385-z.
519.	Xu, Z.M.; Wang, Z.; Gao, Q.; Wang, L.L.; Chen, L.L.; Li, Q.G.; Jiang, J.J.; Ye, H.J.; Wang, D.S.; Yang, P. Influence of irrigation with microalgae-treated biogas slurry on agronomic trait, nutritional quality, oxidation resistance, and nitrate and heavy metal residues in Chinese cabbage. Journal of environmental management 2019, 244, 453-461, doi:10.1016/j.jenvman.2019.04.058.
520.	Yang, W.J.; Wang, L.Q.; Hu, Q.H.; Pei, F.; Mugambi, M.A. Identification of Bacterial Composition in Freeze-Dried Agaricus bisporus During Storage and the Resultant Odor Deterioration. Frontiers in microbiology 2019, 10, doi:10.3389/fmicb.2019.00349.
521.	Yu, H.R.; Lee, K.; Zhang, X.L.; Choo, K.H. Core-shell structured quorum quenching beads for more sustainable anti-biofouling in membrane bioreactors. Water Research 2019, 150, 321-329, doi:10.1016/j.watres.2018.11.071.
522.	Yulensri; Arneti; Noveri. Consortium Formulation of Bacteria as a Fertilizer and Biological Pesticide in Various Carriers. In Proceedings of the 7th International Conference on Sustainable Agriculture, Food and Energy (SAFE) - Green Agri-food Energy Production for a Better World in a Changing Climate, Phuket Rajabhat Univ, Phuket, THAILAND, Oct 18-21, 2019.
523.	Zaheer, M.S.; Raza, M.A.S.; Saleem, M.F.; Khan, I.H.; Ahmad, S.; Iqbal, R.; Manevski, K. Investigating the effect of Azospirillum brasilense and Rhizobium pisi on agronomic traits of wheat (Triticum aestivum L.). Archives of Agronomy and Soil Science 2019, 65, 1554-1564, doi:10.1080/03650340.2019.1566954.
524.	Zarezadeh, S.; Moheimani, N.R.; Jenkins, S.N.; Hulsen, T.; Riahi, H.; Mickan, B.S. Microalgae and Phototrophic Purple Bacteria for Nutrient Recovery From Agri-Industrial Effluents: Influences on Plant Growth, Rhizosphere Bacteria, and Putative Carbon- and Nitrogen-Cycling Genes. Frontiers in plant science 2019, 10, doi:10.3389/fpls.2019.01193.
525.	Zhang, Y.; Hu, L.; Yu, D.; Xu, K.; Zhang, J.; Li, X.; Wang, P.; Chen, G.; Liu, Z.; Peng, C.; et al. Integrative Analysis of the Wheat PHT1 Gene Family Reveals A Novel Member Involved in Arbuscular Mycorrhizal Phosphate Transport and Immunity. Cells 2019, 8, doi:10.3390/cells8050490.
526.	Agnolucci, M.; Avio, L.; Palla, M.; Sbrana, C.; Turrini, A.; Giovannetti, M. Health-promoting properties of plant products: The role of mycorrhizal fungi and associated bacteria. Agronomy 2020, 10, doi:10.3390/agronomy10121864.
527.	Al Mutairi, A.A.; Cavagnaro, T.R.; Khor, S.F.; Neumann, K.; Burton, R.A.; Watts-Williams, S.J. The effect of zinc fertilisation and arbuscular mycorrhizal fungi on grain quality and yield of contrasting barley cultivars. Functional plant biology : FPB 2020, 47, 122-133, doi:10.1071/fp19220.
528.	Aliano-Gonzalez, M.J.; Richard, T.; Cantos-Villar, E. Grapevine Cane Extracts: Raw Plant Material, Extraction Methods, Quantification, and Applications. Biomolecules 2020, 10, doi:10.3390/biom10081195.
529.	Al-Sayed, H.M.; Hegab, S.A.; Youssef, M.A.; Khalafalla, M.Y.; Almaroai, Y.A.; Ding, Z.L.; Eissa, M.A. Evaluation of quality and growth of roselle (Hibiscus sabdariffa L.) as affected by bio-fertilizers. Journal of Plant Nutrition 2020, 43, 1025-1035, doi:10.1080/01904167.2020.1711938.
530.	Arif, I.; Batool, M.; Schenk, P.M. Plant Microbiome Engineering: Expected Benefits for Improved Crop Growth and Resilience. Trends in biotechnology 2020, 38, 1385-1396, doi:10.1016/j.tibtech.2020.04.015.
531.	Assainar, S.K.; Abbott, L.K.; Mickan, B.S.; Storer, P.J.; Whiteley, A.S.; Siddique, K.H.M.; Solaiman, Z.M. Polymer-coated rock mineral fertilizer has potential to substitute soluble fertilizer for increasing growth, nutrient uptake, and yield of wheat. Biology and fertility of soils 2020, 56, 381-394, doi:10.1007/s00374-019-01428-w.
532.	Ayuso-Calles, M.; Garcia-Estevez, I.; Jimenez-Gomez, A.; Flores-Felix, J.D.; Escribano-Bailon, M.T.; Rivas, R. Rhizobium laguerreae Improves Productivity and Phenolic Compound Content of Lettuce (Lactuca sativa L.) under Saline Stress Conditions. Foods (Basel, Switzerland) 2020, 9, doi:10.3390/foods9091166.
533.	Balthazar, C.; Cantin, G.; Novinscak, A.; Joly, D.L.; Filion, M. Expression of Putative Defense Responses in Cannabis Primed by Pseudomonas and/or Bacillus Strains and Infected by Botrytis cinerea. Frontiers in plant science 2020, 11, doi:10.3389/fpls.2020.572112.
534.	Barros-Rodriguez, A.; Rangseekaew, P.; Lasudee, K.; Pathom-aree, W.; Manzanera, M. Regulatory risks associated with bacteria as biostimulants and biofertilizers in the frame of the European Regulation (EU) 2019/1009. Science of the Total Environment 2020, 740, doi:10.1016/j.scitotenv.2020.140239.
535.	Berg, S.; Dennis, P.G.; Paungfoo-Lonhienne, C.; Anderson, J.; Robinson, N.; Brackin, R.; Royle, A.; DiBella, L.; Schmidt, S. Effects of commercial microbial biostimulants on soil and root microbial communities and sugarcane yield. Biology and fertility of soils 2020, 56, 565-580, doi:10.1007/s00374-019-01412-4.
536.	Blume, Y.B. Research advances in plant biotechnology; 2020; pp. 1-376.
537.	Blyuss, K.B.; Al Basir, F.; Tsygankova, V.A.; Biliavska, L.O.; Iutynska, G.O.; Kyrychko, S.N.; Dziuba, S.V.; Tsyliuryk, O.I.; Izhboldin, O.O. Control of mosaic disease using microbial biostimulants: insights from mathematical modelling. Ricerche di Matematica 2020, 69, 437-455, doi:10.1007/s11587-020-00508-6.
538.	Bonini, P.; Rouphael, Y.; Miras-Moreno, B.; Lee, B.; Cardarelli, M.; Erice, G.; Cirino, V.; Lucini, L.; Colla, G. A Microbial-Based Biostimulant Enhances Sweet Pepper Performance by Metabolic Reprogramming of Phytohormone Profile and Secondary Metabolism. Frontiers in plant science 2020, 11, 567388, doi:10.3389/fpls.2020.567388.
539.	Brevik, E.C.; Slaughter, L.; Singh, B.R.; Steffan, J.J.; Collier, D.; Barnhart, P.; Pereira, P. Soil and Human Health: Current Status and Future Needs. Air, Soil and Water Research 2020, 13, doi:10.1177/1178622120934441.
540.	Bustamante, M.Á.; Michelozzi, M.; Caracciolo, A.B.; Grenni, P.; Verbokkem, J.; Geerdink, P.; Safi, C.; Nogues, I. Effects of soil fertilization on terpenoids and other carbon-based secondary metabolites in rosmarinus officinalis plants: A comparative study. Plants 2020, 9, 1-19, doi:10.3390/plants9070830.
541.	Caballero, P.; Macias-Benitez, S.; Revilla, E.; Tejada, M.; Parrado, J.; Castano, A. Effect of subtilisin, a protease from Bacillus sp., on soil biochemical parameters and microbial biodiversity. European Journal of Soil Biology 2020, 101, doi:10.1016/j.ejsobi.2020.103244.
542.	Caballero, P.; Rodriguez-Morgado, B.; Macias, S.; Tejada, M.; Parrado, J. Obtaining Plant and Soil Biostimulants by Waste Whey Fermentation. Waste and Biomass Valorization 2020, 11, 3281-3292, doi:10.1007/s12649-019-00660-7.
543.	Campobenedetto, C.; Mannino, G.; Agliassa, C.; Acquadro, A.; Contartese, V.; Garabello, C.; Bertea, C.M. Transcriptome analyses and antioxidant activity profiling reveal the role of a lignin-derived biostimulant seed treatment in enhancing heat stress tolerance in soybean. Plants 2020, 9, 1-19, doi:10.3390/plants9101308.
544.	Canellas, L.P.; Canellas, N.O.A.; Irineu, L.; Olivares, F.L.; Piccolo, A. Plant chemical priming by humic acids. Chemical and Biological Technologies in Agriculture 2020, 7, doi:10.1186/s40538-020-00178-4.
545.	Caradonia, F.; Ronga, D.; Flore, A.; Barbieri, R.; Moulin, L.; Terzi, V.; Francia, E. Biostimulants and cherry rootstock increased tomato fruit yield and quality in sustainable farming systems. Italian Journal of Agronomy 2020, 15, 121-131, doi:10.4081/ija.2020.1553.
546.	Carillo, P.; Woo, S.L.; Comite, E.; El-Nakhel, C.; Rouphael, Y.; Fusco, G.M.; Borzacchiello, A.; Lanzuise, S.; Vinale, F. Application of Trichoderma harzianum, 6-Pentyl-alpha-pyrone and Plant Biopolymer Formulations Modulate Plant Metabolism and Fruit Quality of Plum Tomatoes. Plants-Basel 2020, 9, doi:10.3390/plants9060771.
547.	Chen, J.Z.; Wang, Y.; Guo, X.; Rao, D.M.; Zhou, W.J.; Zheng, P.; Sun, J.B.; Ma, Y.H. Efficient bioproduction of 5-aminolevulinic acid, a promising biostimulant and nutrient, from renewable bioresources by engineered Corynebacterium glutamicum. Biotechnology for biofuels 2020, 13, doi:10.1186/s13068-020-01685-0.
548.	Choi, H.; Hwang, B.K.; Kim, B.S.; Choi, S.H. Influence of pathogen contamination on beef microbiota under different storage temperatures. Food research international (Ottawa, Ont.) 2020, 132, 109118, doi:10.1016/j.foodres.2020.109118.
549.	Colla, G.; Rouphael, Y. Microalgae: New Source of Plant Biostimulants. Agronomy 2020, 10, doi:10.3390/agronomy10091240.
550.	Corpas, F.J.; Palma, J.M. H(2)S signaling in plants and applications in agriculture. Journal of advanced research 2020, 24, 131-137, doi:10.1016/j.jare.2020.03.011.
551.	Da Cunha Leme Filho, J.F.; Thomason, W.E.; Evanylo, G.K.; Zhang, X.; Strickland, M.S.; Chim, B.K.; Diatta, A.A. Biochemical and physiological responses of Cannabis sativa to an integrated plant nutrition system. Agronomy Journal 2020, 112, 5237-5248, doi:10.1002/agj2.20400.
552.	Dal Cortivo, C.; Ferrari, M.; Visioli, G.; Lauro, M.; Fornasier, F.; Barion, G.; Panozzo, A.; Vamerali, T. Effects of Seed-Applied Biofertilizers on Rhizosphere Biodiversity and Growth of Common Wheat (Triticum aestivum L.) in the Field. Frontiers in plant science 2020, 11, 72, doi:10.3389/fpls.2020.00072.
553.	de Lira, A.C.; Mascarin, G.M.; Delalibera, I. Microsclerotia production of Metarhizium spp. for dual role as plant biostimulant and control of Spodoptera frugiperda through corn seed coating. Fungal biology 2020, 124, 689-699, doi:10.1016/j.funbio.2020.03.011.
554.	Dehsheikh, A.B.; Sourestani, M.M.; Zolfaghari, M.; Enayatizamir, N. Changes in soil microbial activity, essential oil quantity, and quality of Thai basil as response to biofertilizers and humic acid. Journal of Cleaner Production 2020, 256, doi:10.1016/j.jclepro.2020.120439.
555.	Effiong Uko, A.; Bassey Effa, E.; Abraham Isong, I.; Eno Effiong, J. Yield Performance and Leaf Nutrient Composition of Bambara Groundnut Under Arbuscular Mycorrhizal Inoculation in a Poultry Manure Amended Ultisol. Pakistan journal of biological sciences : PJBS 2020, 23, 1397-1407, doi:10.3923/pjbs.2020.1397.1407.
556.	El-Naggar, N.E.; Hussein, M.H.; Shaaban-Dessuuki, S.A.; Dalal, S.R. Production, extraction and characterization of Chlorella vulgaris soluble polysaccharides and their applications in AgNPs biosynthesis and biostimulation of plant growth. Scientific reports 2020, 10, 3011, doi:10.1038/s41598-020-59945-w.
557.	Emmanuel, O.C.; Babalola, O.O. Productivity and quality of horticultural crops through co-inoculation of arbuscular mycorrhizal fungi and plant growth promoting bacteria. Microbiological research 2020, 239, 126569, doi:10.1016/j.micres.2020.126569.
558.	Feng, N.X.; Liang, Q.F.; Feng, Y.X.; Xiang, L.; Zhao, H.M.; Li, Y.W.; Li, H.; Cai, Q.Y.; Mo, C.H.; Wong, M.H. Improving yield and quality of vegetable grown in PAEs-contaminated soils by using novel bioorganic fertilizer. Science of the Total Environment 2020, 739, doi:10.1016/j.scitotenv.2020.139883.
559.	Ferchichi, N.; Toukabri, W.; Vrhovsek, U.; Angeli, A.; Masuero, D.; Mhamdi, R.; Trabelsi, D. Inoculation of Lupinus albus with the nodule-endophyte Paenibacillus glycanilyticus LJ121 improves grain nutritional quality. Archives of microbiology 2020, 202, 283-291, doi:10.1007/s00203-019-01745-6.
560.	Fitzpatrick, T.B.; Chapman, L.M. The importance of thiamine (vitamin B1) in plant health: From crop yield to biofortification. Journal of Biological Chemistry 2020, 295, 12002-12013, doi:10.1074/jbc.REV120.010918.
561.	Garcia-Gomez, P.; Bahaji, A.; Gamez-Arcas, S.; Munoz, F.J.; Sanchez-Lopez, A.M.; Almagro, G.; Baroja-Fernandez, E.; Ameztoy, K.; De Diego, N.; Ugena, L.; et al. Volatiles from the fungal phytopathogenPenicillium aurantiogriseummodulate root metabolism and architecture through proteome resetting. Plant Cell and Environment 2020, 43, 2551-2570, doi:10.1111/pce.13817.
562.	Garzo, E.; Rizzo, E.; Fereres, A.; Gomez, S.K. High levels of arbuscular mycorrhizal fungus colonization on Medicago truncatula reduces plant suitability as a host for pea aphids (Acyrthosiphon pisum). Insect science 2020, 27, 99-112, doi:10.1111/1744-7917.12631.
563.	Golubkina, N.; Gomez, L.D.; Kekina, H.; Cozzolino, E.; Simister, R.; Tallarita, A.; Torino, V.; Koshevarov, A.; Cuciniello, A.; Maiello, R.; et al. Joint Selenium-Iodine Supply and Arbuscular Mycorrhizal Fungi Inoculation Affect Yield and Quality of Chickpea Seeds and Residual Biomass. Plants (Basel, Switzerland) 2020, 9, doi:10.3390/plants9070804.
564.	Grundy, M.M.L.; Momanyi, D.K.; Holland, C.; Kawaka, F.; Tan, S.; Salim, M.; Boyd, B.J.; Bajka, B.; Mulet-Cabero, A.I.; Bishop, J.; et al. Effects of grain source and processing methods on the nutritional profile and digestibility of grain amaranth. Journal of Functional Foods 2020, 72, doi:10.1016/j.jff.2020.104065.
565.	Guerrero, R.F.; Aliano-Gonzalez, M.J.; Puertas, B.; Richard, T.; Cantos-Villar, E. Comparative analysis of stilbene concentration in grapevine shoots of thirteen Vitis during a three-year study. Industrial Crops and Products 2020, 156, doi:10.1016/j.indcrop.2020.112852.
566.	Guerrieri, M.C.; Fanfoni, E.; Fiorini, A.; Trevisan, M.; Puglisi, E. Isolation and Screening of Extracellular PGPR from the Rhizosphere of Tomato Plants after Long-Term Reduced Tillage and Cover Crops. Plants (Basel, Switzerland) 2020, 9, doi:10.3390/plants9050668.
567.	Gupta, A.; Sar, P. Role of cost-effective organic carbon substrates in bioremediation of acid mine drainage-impacted soil of Malanjkhand Copper Project, India: a biostimulant for autochthonous microbial populations. Environmental Science and Pollution Research 2020, 27, 27407-27421, doi:10.1007/s11356-019-06293-6.
568.	Habeeb, T.H.; Abdel-Mawgoud, M.; Yehia, R.S.; Khalil, A.M.A.; Saleh, A.M.; AbdElgawad, H. Interactive Impact of Arbuscular Mycorrhizal Fungi and Elevated CO(2) on Growth and Functional Food Value of Thymus vulgare. Journal of fungi (Basel, Switzerland) 2020, 6, doi:10.3390/jof6030168.
569.	Hellequin, E.; Monard, C.; Chorin, M.; Le Bris, N.; Daburon, V.; Klarzynski, O.; Binet, F. Responses of active soil microorganisms facing to a soil biostimulant input compared to plant legacy effects. Scientific reports 2020, 10, doi:10.1038/s41598-020-70695-7.
570.	Hernandez-Cruz, A.; Saldivia-Tejeda, A.; Silva-Rojas, H.V.; Fuentes-Aragon, D.; Nava-Diaz, C.; Martinez-Bolanos, L.; Rebollar-Alviter, A. Evaluation of full-season programs for the management of Fusarium wilt of blackberry caused by a new lineage of the Fusarium oxysporum species complex. Crop Protection 2020, 134, doi:10.1016/j.cropro.2020.105167.
571.	Huo, S.H.; Basheer, S.; Liu, F.; Elshobary, M.; Zhang, C.S.; Qian, J.Y.; Xu, L.; Arslan, M.; Cui, F.J.; Zan, X.Y.; et al. Bacterial intervention on the growth, nutrient removal and lipid production of filamentous oleaginous microalgae Tribonema sp. Algal Research-Biomass Biofuels and Bioproducts 2020, 52, doi:10.1016/j.algal.2020.102088.
572.	Iriondo-DeHond, M.; Blázquez-Duff, J.M.; del Castillo, M.D.; Miguel, E. Nutritional quality, sensory analysis and shelf life stability of yogurts containing inulin-type fructans and winery byproducts for sustainable health. Foods (Basel, Switzerland) 2020, 9, doi:10.3390/foods9091199.
573.	Jimenez-Gomez, A.; Garcia-Estevez, I.; Garcia-Fraile, P.; Escribano-Bailon, M.T.; Rivas, R. Increase in phenolic compounds of Coriandrum sativum L. after the application of a Bacillus halotolerans biofertilizer. Journal of the science of food and agriculture 2020, 100, 2742-2749, doi:10.1002/jsfa.10306.
574.	Kaur, S.; Suseela, V. Unraveling arbuscular mycorrhiza-induced changes in plant primary and secondary metabolome. Metabolites 2020, 10, 1-30, doi:10.3390/metabo10080335.
575.	Kolega, S.; Miras-Moreno, B.; Buffagni, V.; Lucini, L.; Valentinuzzi, F.; Maver, M.; Mimmo, T.; Trevisan, M.; Pii, Y.; Cesco, S. Nutraceutical Profiles of Two Hydroponically Grown Sweet Basil Cultivars as Affected by the Composition of the Nutrient Solution and the Inoculation With Azospirillum brasilense. Frontiers in plant science 2020, 11, 596000, doi:10.3389/fpls.2020.596000.
576.	Kordi, S.; Salmasi, S.Z.; Kolvanagh, J.S.; Weisany, W.; Shannon, D.A. Intercropping System and N-2 Fixing Bacteria Can Increase Land Use Efficiency and Improve the Essential Oil Quantity and Quality of Sweet Basil (Ocimum basilicum L.). Frontiers in plant science 2020, 11, doi:10.3389/fpls.2020.610026.
577.	Kumar, P.; Sharma, N.; Sharma, S.; Gupta, R. Rhizosphere stochiometry, fruit yield, quality attributes and growth response to PGPR transplant amendments in strawberry (Fragaria × ananassa Duch.) growing on solarized soils. Scientia Horticulturae 2020, 265, doi:10.1016/j.scienta.2020.109215.
578.	L’Hocine, L.; Martineau-Côté, D.; Achouri, A.; Wanasundara, J.P.D.; Loku Hetti Arachchige, G.W. Broad bean (faba bean). In Pulses: Processing and Product Development; 2020; pp. 27-54.
579.	Li, M.; Sun, J.M.; Liu, C.; Tang, Y.Q.; Huang, J.J. The remediation of urban freshwater sediment by humic-reducing activated sludge. Environmental Pollution 2020, 265, doi:10.1016/j.envpol.2020.115038.
580.	Liang, H.; He, Z.; Wang, X.; Song, G.; Chen, H.; Lin, X.; Ji, C.; Li, S. Effects of salt concentration on microbial diversity and volatile compounds during suancai fermentation. Food microbiology 2020, 91, 103537, doi:10.1016/j.fm.2020.103537.
581.	Liu, J.; Zhang, J.; Li, D.; Xu, C.; Xiang, X. Differential responses of arbuscular mycorrhizal fungal communities to mineral and organic fertilization. MicrobiologyOpen 2020, 9, doi:10.1002/mbo3.920.
582.	Loutfy, N.; Sakuma, Y.; Gupta, D.K.; Inouhe, M. Modifications of water status, growth rate and antioxidant system in two wheat cultivars as affected by salinity stress and salicylic acid. Journal of Plant Research 2020, 133, 549-570, doi:10.1007/s10265-020-01196-x.
583.	Luziatelli, F.; Gatti, L.; Ficca, A.G.; Medori, G.; Silvestri, C.; Melini, F.; Muleo, R.; Ruzzi, M. Metabolites Secreted by a Plant-Growth-Promoting Pantoea agglomerans Strain Improved Rooting of Pyrus communis L. cv Dar Gazi Cuttings. Frontiers in microbiology 2020, 11, doi:10.3389/fmicb.2020.539359.
584.	Ma, C.; Liu, H.; Chen, G.; Zhao, Q.; Guo, H.; Minocha, R.; Long, S.; Tang, Y.; Saad, E.M.; Delatorreroche, R.; et al. Dual roles of glutathione in silver nanoparticle detoxification and enhancement of nitrogen assimilation in soybean (: Glycine max (L.) Merrill). Environmental Science: Nano 2020, 7, 1954-1966, doi:10.1039/d0en00147c.
585.	Machado, T.S.; Decesaro, A.; Cappellaro, A.C.; Machado, B.S.; Reginato, K.V.; Reinehr, C.O.; Thome, A.; Colla, L.M. Effects of homemade biosurfactant from Bacillus methylotrophicus on bioremediation efficiency of a clay soil contaminated with diesel oil. Ecotoxicology and environmental safety 2020, 201, doi:10.1016/j.ecoenv.2020.110798.
586.	Macias-Benitez, S.; Garcia-Martinez, A.M.; Jimenez, P.C.; Gonzalez, J.M.; Moral, M.T.; Rubio, J.P. Rhizospheric Organic Acids as Biostimulants: Monitoring Feedbacks on Soil Microorganisms and Biochemical Properties. Frontiers in plant science 2020, 11, doi:10.3389/fpls.2020.00633.
587.	Mannino, G.; Nerva, L.; Gritli, T.; Novero, M.; Fiorilli, V.; Bacem, M.; Bertea, C.M.; Lumini, E.; Chitarra, W.; Balestrini, R. Effects of Different Microbial Inocula on Tomato Tolerance to Water Deficit. Agronomy-Basel 2020, 10, doi:10.3390/agronomy10020170.
588.	Mathew, R.A.; Abraham, M. Bioremediation of diesel oil in marine environment. Oil & Gas Science and Technology-Revue D Ifp Energies Nouvelles 2020, 75, doi:10.2516/ogst/2020053.
589.	Mattarozzi, M.; Di Zinno, J.; Montanini, B.; Manfredi, M.; Marengo, E.; Fornasier, F.; Ferrarini, A.; Careri, M.; Visioli, G. Biostimulants applied to maize seeds modulate the enzymatic activity and metaproteome of the rhizosphere. Applied Soil Ecology 2020, 148, doi:10.1016/j.apsoil.2019.103480.
590.	Miras-Moreno, B.; Corrado, G.; Zhang, L.; Senizza, B.; Righetti, L.; Bruni, R.; El-Nakhel, C.; Sifola, M.I.; Pannico, A.; De Pascale, S.; et al. The metabolic reprogramming induced by sub-optimal nutritional and light inputs in soilless cultivated green and red butterhead lettuce. International journal of molecular sciences 2020, 21, 1-16, doi:10.3390/ijms21176381.
591.	Mohamed, A.A.; El-Hefny, M.; El-Shanhorey, N.A.; Ali, H.M. Foliar Application of Bio-Stimulants Enhancing the Production and the Toxicity of Origanum majorana Essential Oils Against Four Rice Seed-Borne Fungi. Molecules (Basel, Switzerland) 2020, 25, doi:10.3390/molecules25102363.
592.	Mohammed, A.E.; Smit, I.; Pawelzik, E.; Keutgen, A.J.; Horneburg, B. Organically grown outdoor tomato: fruit mineral nutrients and plant infection by Phytophthora infestans. Organic Agriculture 2020, 10, 125-134, doi:10.1007/s13165-019-00253-7.
593.	Moncada, A.; Vetrano, F.; Miceli, A. Alleviation of salt stress by plant growth?promoting bacteria in hydroponic leaf lettuce. Agronomy 2020, 10, doi:10.3390/agronomy10101523.
594.	Mondal, M.; Skalicky, M.; Garai, S.; Hossain, A.; Sarkar, S.; Banerjee, H.; Kundu, R.; Brestic, M.; Barutcular, C.; Erman, M.; et al. Supplementing Nitrogen in Combination with Rhizobium Inoculation and Soil Mulch in Peanut (Arachis hypogaea L.) Production System: Part II. Effect on Phenology, Growth, Yield Attributes, Pod Quality, Profitability and Nitrogen Use Efficiency. Agronomy-Basel 2020, 1…
595.	Mukherjee, A.; Omondi, E.C.; Hepperly, P.R.; Seidel, R.; Heller, W.P. Impacts of organic and conventional management on the nutritional level of vegetables. Sustainability (Switzerland) 2020, 12, 1-25, doi:10.3390/su12218965.
596.	Mushinski, R.M.; Payne, Z.C.; Raff, J.D.; Craig, M.E.; Pusede, S.E.; Rusch, D.B.; White, J.R.; Phillips, R.P. Nitrogen cycling microbiomes are structured by plant mycorrhizal associations with consequences for nitrogen oxide fluxes in forests. Global change biology 2020, 27, 1068-1082, doi:10.1111/gcb.15439.
597.	Nogales, A.; Ribeiro, H.; Nogales-Bueno, J.; Hansen, L.D.; Gonçalves, E.F.; Coito, J.L.; Rato, A.E.; Peixe, A.; Viegas, W.; Cardoso, H. Response of Mycorrhizal 'Touriga Nacional' Variety Grapevines to High Temperatures Measured by Calorespirometry and Near-Infrared Spectroscopy. Plants (Basel, Switzerland) 2020, 9, doi:10.3390/plants9111499.
598.	Nuzzo, A.; Satpute, A.; Albrecht, U.; Strauss, S.L. Impact of Soil Microbial Amendments on Tomato Rhizosphere Microbiome and Plant Growth in Field Soil. Microbial ecology 2020, 80, 398-409, doi:10.1007/s00248-020-01497-7.
599.	Olowe, O.M.; Akanmu, A.O.; Asemoloye, M.D. Exploration of microbial stimulants for induction of systemic resistance in plant disease management. Annals of Applied Biology 2020, 177, 282-293, doi:10.1111/aab.12631.
600.	Onwosi, C.O.; Odimba, J.N.; Igbokwe, V.C.; Nduka, F.O.; Nwagu, T.N.; Aneke, C.J.; Eke, I.E. Principal component analysis reveals microbial biomass carbon as an effective bioindicator of health status of petroleum-polluted agricultural soil. Environmental Technology 2020, 41, 3178-3190, doi:10.1080/09593330.2019.1603252.
601.	Pace, L.; Pellegrini, M.; Palmieri, S.; Rocchi, R.; Lippa, L.; Del Gallo, M. Plant growth-promoting rhizobacteria for in vitro and ex vitro performance enhancement of Apennines' Genep (Artemisia umbelliformis subsp. eriantha), an endangered phytotherapeutic plant. In Vitro Cellular & Developmental Biology-Plant 2020, 56, 134-142, doi:10.1007/s11627-019-10035-1.
602.	Pagnani, G.; Galieni, A.; Stagnari, F.; Pellegrini, M.; Del Gallo, M.; Pisante, M. Open field inoculation with PGPR as a strategy to manage fertilization of ancient Triticum genotypes. Biology and fertility of soils 2020, 56, 111-124, doi:10.1007/s00374-019-01407-1.
603.	Pellegrini, M.; Pagnani, G.; Bernardi, M.; Mattedi, A.; Spera, D.M.; Del Gallo, M. Cell-Free Supernatants of Plant Growth-Promoting Bacteria: A Review of Their Use as Biostimulant and Microbial Biocontrol Agents in Sustainable Agriculture. Sustainability 2020, 12, doi:10.3390/su12239917.
604.	Petropoulos, S.A.; Fernandes, Â.; Plexida, S.; Chrysargyris, A.; Tzortzakis, N.; Barreira, J.C.M.; Barros, L.; Ferreira, I.C.F.R. Biostimulants application alleviates water stress effects on yield and chemical composition of greenhouse green bean (phaseolus vulgaris l.). Agronomy 2020, 10, doi:10.3390/agronomy10020181.
605.	Petrovic, B.; Pokluda, R. Influence of organic fertilizers on onion quality. Polish Journal of Environmental Studies 2020, 29, 517-523, doi:10.15244/pjoes/99909.
606.	Pratt, C.; Kingston, K.; Laycock, B.; Levett, I.; Pratt, S. Geo‐agriculture: Reviewing opportunities through which the geosphere can help address emerging crop production challenges. Agronomy 2020, 10, doi:10.3390/agronomy10070971.
607.	Quecini, V.; Viana, V.E.; Pegoraro, C.; de Oliveira, A.C. Gene delivery systems for conventional genetic engineering and genome editing to improve grain quality. In The Future of Rice Demand: Quality Beyond Productivity; 2020; pp. 369-394.
608.	Rani, S.; Satyavan; Kumar, A.; Prakash, R.; Beniwal, S. Effect of integrated use of nutrients on soil properties and productivity of pearl millet-wheat cropping system irrigated with saline water in northwestern India. Current Science 2020, 119, 1343-1348, doi:10.18520/cs/v119/i8/1343-1348.
609.	Rocha, I.; Souza-Alonso, P.; Pereira, G.; Ma, Y.; Vosátka, M.; Freitas, H.; Oliveira, R.S. Using microbial seed coating for improving cowpea productivity under a low-input agricultural system. Journal of the science of food and agriculture 2020, 100, 1092-1098, doi:10.1002/jsfa.10117.
610.	Roell, M.S.; Zurbriggen, M.D. The impact of synthetic biology for future agriculture and nutrition. Current Opinion in Biotechnology 2020, 61, 102-109, doi:10.1016/j.copbio.2019.10.004.
611.	Rouphael, Y.; Cardarelli, M.; Bonini, P.; de Pascale, S.; Colla, G. Implications of microbial and non-microbial biostimulatory action on the quality of leafy and fruit vegetables. Acta Horticulturae 2020, 1268, 13-17, doi:10.17660/ActaHortic.2020.1268.2.
612.	Rouphael, Y.; Carillo, P.; Colla, G.; Fiorentino, N.; Sabatino, L.; El-Nakhel, C.; Giordano, M.; Pannico, A.; Cirillo, V.; Shabani, E.; et al. Appraisal of combined applications of trichoderma virens and a biopolymer-based biostimulant on lettuce agronomical, physiological, and qualitative properties under variable n regimes. Agronomy 2020, 10, doi:10.3390/agronomy10020196.
613.	Rouphael, Y.; Colla, G. Toward a sustainable agriculture through plant biostimulants: From experimental data to practical applications. Agronomy 2020, 10, doi:10.3390/agronomy10101461.
614.	Rouphael, Y.; Colla, G.; Giordano, M.; Raimondi, G.; Pannico, A.; Di Stasio, E.; Cardarelli, M.; Bonini, P.; de Pascale, S. Endophytic fungi induce salt stress tolerance in greenhouse-grown basil. Acta Horticulturae 2020, 1268, 125-131, doi:10.17660/ActaHortic.2020.1268.16.
615.	Rouphael, Y.; Lucini, L.; Miras-Moreno, B.; Colla, G.; Bonini, P.; Cardarelli, M. Metabolomic Responses of Maize Shoots and Roots Elicited by Combinatorial Seed Treatments With Microbial and Non-microbial Biostimulants. Frontiers in microbiology 2020, 11, 664, doi:10.3389/fmicb.2020.00664.
616.	Sangiorgio, D.; Cellini, A.; Donati, I.; Pastore, C.; Onofrietti, C.; Spinelli, F. Facing climate change: Application of microbial biostimulants to mitigate stress in horticultural crops. Agronomy 2020, 10, doi:10.3390/agronomy10060794.
617.	Santos, M.S.; Rodrigues, T.F.; Ferreira, E.; Megias, M.; Nogueira, M.A.; Hungria, M. Method for Recovering and Counting Viable Cells from Maize Seeds Inoculated with Azospirillum brasilense. Journal of Pure and Applied Microbiology 2020, 14, 195-204, doi:10.22207/jpam.14.1.21.
618.	Schiavon, M.; Nardi, S.; dalla Vecchia, F.; Ertani, A. Selenium biofortification in the 21st century: status and challenges for healthy human nutrition. Plant and Soil 2020, 453, 245-270, doi:10.1007/s11104-020-04635-9.
619.	Schlesinger, W.H.; Bernhardt, E. Biogeochemistry: An Analysis of Global Change; 2020; pp. 1-749.
620.	Schubert, R.; Werner, S.; Cirka, H.; Rödel, P.; Tandron Moya, Y.; Mock, H.P.; Hutter, I.; Kunze, G.; Hause, B. Effects of Arbuscular Mycorrhization on Fruit Quality in Industrialized Tomato Production. International journal of molecular sciences 2020, 21, doi:10.3390/ijms21197029.
621.	Scotti, R.; Mitchell, A.L.; Pane, C.; Finn, R.D.; Zaccardelli, M. Microbiota Characterization of Agricultural Green Waste-Based Suppressive Composts Using Omics and Classic Approaches. Agriculture-Basel 2020, 10, doi:10.3390/agriculture10030061.
622.	Seraj, M.F.; Rahman, T.; Lawrie, A.C.; Reichman, S.M. Assessing the Plant Growth Promoting and Arsenic Tolerance Potential ofBradyrhizobium japonicumCB1809. Environmental Management 2020, 66, 930-939, doi:10.1007/s00267-020-01351-z.
623.	Shin, Y.K.; Bhandari, S.R.; Jo, J.S.; Song, J.W.; Cho, M.C.; Yang, E.Y.; Lee, J.G. Response to salt stress in lettuce: Changes in chlorophyll fluorescence parameters, phytochemical contents, and antioxidant activities. Agronomy 2020, 10, doi:10.3390/agronomy10111627.
624.	Sistani, N.R.; Desalegn, G.; Kaul, H.P.; Wienkoop, S. Seed Metabolism and Pathogen Resistance Enhancement inPisum sativumDuring Colonization of Arbuscular Mycorrhizal Fungi: An Integrative Metabolomics-Proteomics Approach. Frontiers in plant science 2020, 11, doi:10.3389/fpls.2020.00872.
625.	Soumare, A.; Diedhiou, A.G.; Thuita, M.; Hafidi, M.; Ouhdouch, Y.; Gopalakrishnan, S.; Kouisni, L. Exploiting Biological Nitrogen Fixation: A Route Towards a Sustainable Agriculture. Plants-Basel 2020, 9, doi:10.3390/plants9081011.
626.	Stojanovic, M.; Petrovic, I.; Zuza, M.; Jovanovic, Z.; Moravcevic, D.; Cvijanovic, G.; Savic, S. The productivity and quality of Lactuca sativa as influenced by microbiological fertilisers and seasonal conditions. Zemdirbyste-Agriculture 2020, 107, 345-352, doi:10.13080/z-a.2020.107.044.
627.	Sturmer, B.; Pfundtner, E.; Kirchmeyr, F.; Uschnig, S. Legal requirements for digestate as fertilizer in Austria and the European Union compared to actual technical parameters. Journal of environmental management 2020, 253, doi:10.1016/j.jenvman.2019.109756.
628.	Taghinasab, M.; Jabaji, S. Cannabis microbiome and the role of endophytes in modulating the production of secondary metabolites: An overview. Microorganisms 2020, 8, doi:10.3390/microorganisms8030355.
629.	Tekulu, K.; Taye, G.; Assefa, D. Effect of starter nitrogen and phosphorus fertilizer rates on yield and yield components, grain protein content of groundnut (Arachis Hypogaea L.) and residual soil nitrogen content in a semiarid north Ethiopia. Heliyon 2020, 6, doi:10.1016/j.heliyon.2020.e05101.
630.	Theresia Darini, M. Integration of Nitrogen and Biofertilizer on the Agronomic Efficiency and Quality of Shallot (<i>Allium ascalonicum</i> L.) Plant in the Rainy Season. Pakistan journal of biological sciences : PJBS 2020, 23, 1473-1480, doi:10.3923/pjbs.2020.1473.1480.
631.	Thingujam, U.; Bhattacharyya, K.; Ray, K.; Phonglosa, A.; Pari, A.; Banerjee, H.; Dutta, S.; Majumdar, K. Integrated Nutrient Management for Eggplant: Yield and Quality Models through Artificial Neural Network. Communications in Soil Science and Plant Analysis 2020, 51, 70-85, doi:10.1080/00103624.2019.1695824.
632.	Tian, L.; Lin, X.; Tian, J.; Ji, L.; Chen, Y.; Tran, L.S.P.; Tian, C. Research advances of beneficial microbiota associated with crop plants. International journal of molecular sciences 2020, 21, doi:10.3390/ijms21051792.
633.	Tiepo, A.N.; Constantino, L.V.; Madeira, T.B.; Gonçalves, L.S.A.; Pimenta, J.A.; Bianchini, E.; de Oliveira, A.L.M.; Oliveira, H.C.; Stolf-Moreira, R. Plant growth-promoting bacteria improve leaf antioxidant metabolism of drought-stressed Neotropical trees. Planta 2020, 251, doi:10.1007/s00425-020-03373-7.
634.	Tisarum, R.; Theerawitaya, C.; Samphumphuang, T.; Polispitak, K.; Thongpoem, P.; Singh, H.P.; Cha-um, S. Alleviation of Salt Stress in Upland Rice (Oryza sativa L. ssp. indica cv. Leum Pua) Using Arbuscular Mycorrhizal Fungi Inoculation. Frontiers in plant science 2020, 11, doi:10.3389/fpls.2020.00348.
635.	Tsygankova, V.A.; Blyuss, K.B.; Shysha, E.N.; Biliavska, L.A.; Iutynska, G.A.; Andrusevich, Y.V.; Ponomarenko, S.P.; Yemets, A.I.; Blume, Y.B. Using microbial biostimulants to deliver rna interference in plants as an effective tool for biocontrol of Pathogenic Fungi, parasitic nematodes and insects. In Research Advances in Plant Biotechnology; 2020; pp. 205-319.
636.	Turhan, A.; Aşik, B.B.; Kuşçu, H. The influence of irrigation water salinity and humic acid on nutrient contents of onion (Allium cepa l.). Tarim Bilimleri Dergisi 2020, 26, 147-153, doi:10.15832/ankutbd.459907.
637.	Valdovinos-Nava, W.; Chan-Cupul, W.; Hernandez-Ortega, H.A.; Ruiz-Sanchez, E. Effects of biological and mineral fertilization on the growth, nutrition, and yield ofCapsicum chinenseunder greenhouse conditions. Journal of Plant Nutrition 2020, 43, 2286-2298, doi:10.1080/01904167.2020.1771586.
638.	Vega, M.E.G.; Rodriguez, A.H.; Diaz, Y.H.; Espino, J.A.L.; Viva, M.F.; Ardisana, E.F.H.; Perez-Alvarez, S. Characterization and plant growth promoting potential of microbial groups associated with a Coffea sp. collection. Emirates Journal of Food and Agriculture 2020, 32, 358-367, doi:10.9755/ejfa.2020.v32.i5.2105.
639.	Visconti, D.; Caporale, A.G.; Pontoni, L.; Ventorino, V.; Fagnano, M.; Adamo, P.; Pepe, O.; Woo, S.L.; Fiorentino, N. Securing of an industrial soil using turfgrass assisted by biostimulants and compost amendment. Agronomy 2020, 10, doi:10.3390/agronomy10091310.
640.	Visconti, D.; Fiorentino, N.; Cozzolino, E.; Woo, S.L.; Fagnano, M.; Rouphael, Y. Can Trichoderma‐based biostimulants optimize N use efficiency and stimulate growth of leafy vegetables in greenhouse intensive cropping systems? Agronomy 2020, 10, doi:10.3390/agronomy10010121.
641.	Vujinovic, T.; Zanin, L.; Venuti, S.; Contin, M.; Ceccon, P.; Tomasi, N.; Pinton, R.; Cesco, S.; De Nobili, M. Biostimulant Action of Dissolved Humic Substances From a Conventionally and an Organically Managed Soil on Nitrate Acquisition in Maize Plants. Frontiers in plant science 2020, 10, doi:10.3389/fpls.2019.01652.
642.	Wada, M.; Nishitani, C.; Komori, S. Stable and efficient transformation of apple. Plant biotechnology (Tokyo, Japan) 2020, 37, 163-170, doi:10.5511/plantbiotechnology.20.0602a.
643.	Warrad, M.; Hassan, Y.M.; Mohamed, M.S.M.; Hagagy, N.; Al-Maghrabi, O.A.; Selim, S.; Saleh, A.M.; AbdElgawad, H. A bioactive fraction from streptomyces sp. enhances maize tolerance against drought stress. Journal of Microbiology and Biotechnology 2020, 30, 1156-1168, doi:10.4014/jmb.2003.03034.
644.	Widawati, S.; Suliasih. Comprehensive test of rhizobacteria as biostimulant, vesicular arbuscular mycorhizza (VAM) and graded dose of NPK fertilizer on the growth of bok choy (Brassica rapa L.). In Proceedings of the IOP Conference Series: Earth and Environmental Science, 2020.
645.	Yang, L.; He, Y.; Wang, S.; Zhang, Y.; Wang, Y.; Liang, Q. Population genetic divergence in Lycium chinense Mill. (Solanaceae) is driven by both hybridization and geo-environmental factors. Genetic Resources and Crop Evolution 2020, 67, 1505-1520, doi:10.1007/s10722-020-00925-4.
646.	Yusefi-Tanha, E.; Fallah, S.; Rostamnejadi, A.; Pokhrel, L.R. Zinc oxide nanoparticles (ZnONPs) as a novel nanofertilizer: Influence on seed yield and antioxidant defense system in soil grown soybean (Glycine max cv. Kowsar). The Science of the total environment 2020, 738, 140240, doi:10.1016/j.scitotenv.2020.140240.
647.	Zhang, J.; Peng, S.; Shang, Y.; Brunel, B.; Li, S.; Zhao, Y.; Liu, Y.; Chen, W.; Wang, E.; Singh, R.P.; et al. Genomic diversity of chickpea-nodulating rhizobia in Ningxia (north central China) and gene flow within symbiotic Mesorhizobium muleiense populations. Systematic and applied microbiology 2020, 43, 126089, doi:10.1016/j.syapm.2020.126089.
648.	Zuo, Q.C.; Huang, Y.G.; MinGuo. Evaluation of bacterial diversity during fermentation process: a comparison between handmade and machine-made high-temperature Daqu of Maotai-flavor liquor. Annals of Microbiology 2020, 70, doi:10.1186/s13213-020-01598-1.
649.	Abd El-Mageed, T.A.; Belal, E.E.; Rady, M.O.A.; Abd El-Mageed, S.A.; Mansour, E.; Awad, M.F.; Semida, W.M. Acidified biochar as a soil amendment to drought stressed (Vicia faba l.) plants: Influences on growth and productivity, nutrient status, and water use efficiency. Agronomy 2021, 11, doi:10.3390/agronomy11071290.
650.	Afkairin, A.; Ippolito, J.A.; Stromberger, M.; Davis, J.G. Solubilization of organic phosphorus sources by cyanobacteria and a commercially available bacterial consortium. Applied Soil Ecology 2021, 162, doi:10.1016/j.apsoil.2021.103900.
651.	Ainalidou, A.; Bouzoukla, F.; Menkissoglu-Spiroudi, U.; Vokou, D.; Karamanoli, K. Impacts of Decaying Aromatic Plants on the Soil Microbial Community and on Tomato Seedling Growth and Metabolism: Suppression or Stimulation? Plants-Basel 2021, 10, doi:10.3390/plants10091848.
652.	Akanmu, A.O.; Babalola, O.O.; Venturi, V.; Ayilara, M.S.; Adeleke, B.S.; Amoo, A.E.; Sobowale, A.A.; Fadiji, A.E.; Glick, B.R. Plant Disease Management: Leveraging on the Plant-Microbe-Soil Interface in the Biorational Use of Organic Amendments. Frontiers in plant science 2021, 12, doi:10.3389/fpls.2021.700507.
653.	Ali, S.S.; Al-Tohamy, R.; Koutra, E.; Moawad, M.S.; Kornaros, M.; Mustafa, A.M.; Mahmoud, Y.A.G.; Badr, A.; Osman, M.E.H.; Elsamahy, T.; et al. Nanobiotechnological advancements in agriculture and food industry: Applications, nanotoxicity, and future perspectives. Science of the Total Environment 2021, 792, doi:10.1016/j.scitotenv.2021.148359.
654.	Alleman, A.B.; Mus, F.; Peters, J.W. Metabolic Model of the Nitrogen-Fixing Obligate Aerobe Azotobacter vinelandii Predicts Its Adaptation to Oxygen Concentration and Metal Availability. Mbio 2021, 12, doi:10.1128/mBio.02593-21.
655.	Antonucci, G.; Croci, M.; Miras-Moreno, B.; Fracasso, A.; Amaducci, S. Integration of Gas Exchange With Metabolomics: High-Throughput Phenotyping Methods for Screening Biostimulant-Elicited Beneficial Responses to Short-Term Water Deficit. Frontiers in plant science 2021, 12, doi:10.3389/fpls.2021.678925.
656.	Assil, Z.; Esegbue, O.; Masek, O.; Gutierrez, T.; Free, A. Specific enrichment of hydrocarbonclastic bacteria fromdiesel-amended soil on biochar particles. Science of the Total Environment 2021, 762, doi:10.1016/j.scitotenv.2020.143084.
657.	Atzori, G.; Pane, C.; Zaccardelli, M.; Cacini, S.; Massa, D. The role of peat-free organic substrates in the sustainable management of soilless cultivations. Agronomy 2021, 11, doi:10.3390/agronomy11061236.
658.	Avila-Pozo, P.; Parrado, J.; Caballero, P.; Diaz-Lopez, M.; Bastida, F.; Tejada, M. Use of Slaughterhouse Sludge in the Bioremediation of an Oxyfluorfen-Polluted Soil. International Journal of Environmental Research 2021, 15, 723-731, doi:10.1007/s41742-021-00351-z.
659.	Babenko, L.M.; Romanenko, K.O.; Iungin, O.S.; Kosakovska, I.V. Acyl-homoserine lactones for crop production and stress tolerance of agricultural plants. Sel'skokhozyaistvennaya Biologiya 2021, 56, 3-19, doi:10.15389/AGROBIOLOGY.2021.1.3RUS.
660.	Baghaie, A.H.; Aghili, F. Soil Zn Fertilization and Inoculation with Arbuscular Mycorrhizal Fungus and Azotobacter Chroococcum Bacteria Affect the Cd Concentration and Zn Bioavailability in Bread Wheat Grown in a Cd-spiked Soil. Soil and Sediment Contamination 2021, 30, 819-837, doi:10.1080/15320383.2021.1893647.
661.	Baltazar, M.; Correia, S.; Guinan, K.J.; Sujeeth, N.; Bragança, R.; Gonçalves, B. Recent advances in the molecular effects of biostimulants in plants: An overview. Biomolecules 2021, 11, doi:10.3390/biom11081096.
662.	Baroja-Fernandez, E.; Almagro, G.; Sanchez-Lopez, A.M.; Bahaji, A.; Gamez-Arcas, S.; De Diego, N.; Dolezal, K.; Munoz, F.J.; Sanz, E.C.; Pozueta-Romero, J. Enhanced Yield of Pepper Plants Promoted by Soil Application of Volatiles From Cell-Free Fungal Culture Filtrates Is Associated With Activation of the Beneficial Soil Microbiota. Frontiers in plant science 2021, 12, doi:10.3389/fpls.2021.75265…
663.	Barreto, N.M.B.; Pimenta, N.G.; Braz, B.F.; Freire, A.S.; Santelli, R.E.; Oliveira, A.C.; Bastos, L.H.P.; Cardoso, M.H.W.M.; Monteiro, M.; Diogenes, M.E.L.; et al. Organic black beans (Phaseolus vulgaris l.) from rio de janeiro state, brazil, present more phenolic compounds and better nutritional profile than nonorganic. Foods (Basel, Switzerland) 2021, 10, doi:10.3390/foods10040900.
664.	Barros-Rodríguez, A.; Rangseekaew, P.; Lasudee, K.; Pathom-Aree, W.; Manzanera, M. Impacts of Agriculture on the Environment and Soil Microbial Biodiversity. Plants (Basel, Switzerland) 2021, 10, doi:10.3390/plants10112325.
665.	Behera, B.; Venkata Supraja, K.; Paramasivan, B. Integrated microalgal biorefinery for the production and application of biostimulants in circular bioeconomy. Bioresource technology 2021, 339, 125588, doi:10.1016/j.biortech.2021.125588.
666.	Ben Mrid, R.; Benmrid, B.; Hafsa, J.; Boukcim, H.; Sobeh, M.; Yasri, A. Secondary metabolites as biostimulant and bioprotectant agents: A review. Science of the Total Environment 2021, 777, doi:10.1016/j.scitotenv.2021.146204.
667.	Bertola, M.; Ferrarini, A.; Visioli, G. Improvement of soil microbial diversity through sustainable agricultural practices and its evaluation by -omics approaches: A perspective for the environment, food quality and human safety. Microorganisms 2021, 9, doi:10.3390/microorganisms9071400.
668.	Buffagni, V.; Ceccarelli, A.V.; Pii, Y.; Miras-Moreno, B.; Rouphael, Y.; Cardarelli, M.; Colla, G.; Lucini, L. The modulation of auxin-responsive genes, phytohormone profile, and metabolomic signature in leaves of tomato cuttings is specifically modulated by different protein hydrolysates. Agronomy 2021, 11, doi:10.3390/agronomy11081524.
669.	Campos, A.; Redouane, E.M.; Freitas, M.; Amaral, S.; Azevedo, T.; Loss, L.; Máthé, C.; Mohamed, Z.A.; Oudra, B.; Vasconcelos, V. Impacts of microcystins on morphological and physiological parameters of agricultural plants: A review. Plants 2021, 10, doi:10.3390/plants10040639.
670.	Cao, B.F.; Jiang, H.X.; Liu, L.; Lu, Y.G.; Wang, M.S. [Research progress on mechanism of arbuscular common mycorrhizal networks in plant-plant interactions]. Ying yong sheng tai xue bao = The journal of applied ecology 2021, 32, 3385-3396, doi:10.13287/j.1001-9332.202111.032.
671.	Cao, J.L.; Shao, Y.D.; Zou, Y.N.; Wu, Q.S.; Yang, T.Y.; Kuca, K. Inoculation with Clariodeoglomus etunicatum improves leaf food quality of tea exposed to P stress. Notulae Botanicae Horti Agrobotanici Cluj-Napoca 2021, 49, doi:10.15835/nbha49112166.
672.	Castiglione, A.M.; Mannino, G.; Contartese, V.; Bertea, C.M.; Ertani, A. Microbial Biostimulants as Response to Modern Agriculture Needs: Composition, Role and Application of These Innovative Products. Plants (Basel, Switzerland) 2021, 10, doi:10.3390/plants10081533.
673.	Ceccarelli, A.V.; Miras-Moreno, B.; Buffagni, V.; Senizza, B.; Pii, Y.; Cardarelli, M.; Rouphael, Y.; Colla, G.; Lucini, L. Foliar application of different vegetal-derived protein hydrolysates distinctively modulates tomato root development and metabolism. Plants 2021, 10, 1-15, doi:10.3390/plants10020326.
674.	Cesaro, P.; Massa, N.; Bona, E.; Novello, G.; Todeschini, V.; Boatti, L.; Mignone, F.; Gamalero, E.; Berta, G.; Lingua, G. Native AMF Communities in an Italian Vineyard at Two Different Phenological Stages of Vitis vinifera. Frontiers in microbiology 2021, 12, doi:10.3389/fmicb.2021.676610.
675.	Chai, X.; Yang, Y.; Wang, X.; Hao, P.; Wang, L.; Wu, T.; Zhang, X.; Xu, X.; Han, Z.; Wang, Y. Spatial variation of the soil bacterial community in major apple producing regions of China. Journal of applied microbiology 2021, 130, 1294-1306, doi:10.1111/jam.14878.
676.	Chele, K.H.; Steenkamp, P.; Piater, L.A.; Dubery, I.A.; Huyser, J.; Tugizimana, F. A Global Metabolic Map Defines the Effects of a Si-Based Biostimulant on Tomato Plants under Normal and Saline Conditions. Metabolites 2021, 11, doi:10.3390/metabo11120820.
677.	Chen, W.F.; Wang, E.T.; Ji, Z.J.; Zhang, J.J. Recent development and new insight of diversification and symbiosis specificity of legume rhizobia: mechanism and application. Journal of applied microbiology 2021, 131, 553-563, doi:10.1111/jam.14960.
678.	Cherif, S.; Rezzaz-Yazid, H.; Sadaoui, Z.; Trari, M. Biodegradation of Remazol Blue Brilliant R Dye Using Date Pedicels as a Biostimulant. Journal of Water Chemistry and Technology 2021, 43, 164-172, doi:10.3103/s1063455x2102003x.
679.	Chernov, T.I.; Semenov, M.V. Management of Soil Microbial Communities: Opportunities and Prospects (a Review). Eurasian Soil Science 2021, 54, 1888-1902, doi:10.1134/S1064229321120024.
680.	Comeau, D.; Balthazar, C.; Novinscak, A.; Bouhamdani, N.; Joly, D.L.; Filion, M. Interactions Between Bacillus Spp., Pseudomonas Spp. and Cannabis sativa Promote Plant Growth. Frontiers in microbiology 2021, 12, doi:10.3389/fmicb.2021.715758.
681.	Copetta, A.; Marchioni, I.; Ruffoni, B. The edible flowers from woody ornamental plants. Acta Horticulturae 2021, 1331, 195-204, doi:10.17660/ActaHortic.2021.1331.27.
682.	Cristofano, F.; El-Nakhel, C.; Rouphael, Y. Biostimulant substances for sustainable agriculture: Origin, operating mechanisms and effects on cucurbits, leafy greens, and nightshade vegetables species. Biomolecules 2021, 11, doi:10.3390/biom11081103.
683.	da Cunha Codognoto, L.; Conde, T.T.; Maltoni, K.L.; Faria, G.A. Glyphosate in the production and forage quality of marandu grass. Semina:Ciencias Agrarias 2021, 42, 1695-1706, doi:10.5433/1679-0359.2021v42n3Supl1p1695.
684.	Darakeh, S.; Weisany, W.; Diyanat, M.; Ebrahimi, R. Bio-organic fertilizers induce biochemical changes and affect seed oil fatty acids composition in black cumin (Nigella sativa Linn). Industrial Crops and Products 2021, 164, doi:10.1016/j.indcrop.2021.113383.
685.	Dasgupta, D.; Kumar, K.; Miglani, R.; Mishra, R.; Panda, A.K.; Bisht, S.S. Microbial biofertilizers: Recent trends and future outlook. In Recent Advancement in Microbial Biotechnology: Agricultural and Industrial Approach; 2021; pp. 1-26.
686.	de Moura, G.G.D.; de Barros, A.V.; Machado, F.; Martins, A.D.; Silva, C.M.D.; Durango, L.G.C.; Forim, M.; Alves, E.; Pasqual, M.; Doria, J. Endophytic bacteria from strawberry plants control gray mold in fruits via production of antifungal compounds against Botrytis cinerea L. Microbiological research 2021, 251, doi:10.1016/j.micres.2021.126793.
687.	Delitte, M.; Caulier, S.; Bragard, C.; Desoignies, N. Plant Microbiota Beyond Farming Practices: A Review. Frontiers in Sustainable Food Systems 2021, 5, doi:10.3389/fsufs.2021.624203.
688.	Dinkins, R.D.; Hancock, J.; Coe, B.L.; May, J.B.; Goodman, J.P.; Bass, W.T.; Liu, J.; Fan, Y.; Zheng, Q.; Zhu, H. Isoflavone levels, nodulation and gene expression profiles of a CRISPR/Cas9 deletion mutant in the isoflavone synthase gene of red clover. Plant cell reports 2021, 40, 517-528, doi:10.1007/s00299-020-02647-4.
689.	Dominguez, J.; Aira, M.; Crandall, K.A.; Perez-Losada, M. Earthworms drastically change fungal and bacterial communities during vermicomposting of sewage sludge. Scientific reports 2021, 11, doi:10.1038/s41598-021-95099-z.
690.	El-Sawah, A.M.; El-Keblawy, A.; Ali, D.F.I.; Ibrahim, H.M.; El-Sheikh, M.A.; Sharma, A.; Hamoud, Y.A.; Shaghaleh, H.; Brestic, M.; Skalicky, M.; et al. Arbuscular Mycorrhizal Fungi and Plant Growth-Promoting Rhizobacteria Enhance Soil Key Enzymes, Plant Growth, Seed Yield, and Qualitative Attributes of Guar. Agriculture-Basel 2021, 11, doi:10.3390/agriculture11030194.
691.	Faizan, M.; Yu, F.; Chen, C.; Faraz, A.; Hayat, S. Zinc Oxide Nanoparticles Help to Enhance Plant Growth and Alleviate Abiotic Stress: A Review. Current Protein and Peptide Science 2021, 22, 362-375, doi:10.2174/1389203721666201016144848.
692.	Flores-Félix, J.D.; Velázquez, E.; Martínez-Molina, E.; González-Andrés, F.; Squartini, A.; Rivas, R. Connecting the lab and the field: Genome analysis of phyllobacterium and rhizobium strains and field performance on two vegetable crops. Agronomy 2021, 11, doi:10.3390/agronomy11061124.
693.	Formisano, L.; Miras-Moreno, B.; Ciriello, M.; El-Nakhel, C.; Corrado, G.; Lucini, L.; Colla, G.; Rouphael, Y. Trichoderma and phosphite elicited distinctive secondary metabolite signatures in zucchini squash plants. Agronomy 2021, 11, doi:10.3390/agronomy11061205.
694.	Ganugi, P.; Martinelli, E.; Lucini, L. Microbial biostimulants as a sustainable approach to improve the functional quality in plant-based foods: a review. Current Opinion in Food Science 2021, 41, 217-223, doi:10.1016/j.cofs.2021.05.001.
695.	García-García, M.C.; Font, R.; Gómez, P.; Valenzuela, J.L.; Fernández, J.A.; Del Río-Celestino, M. Effects of fertigation management on the quality of organic legumes grown in protected cultivation. Horticulturae 2021, 7, 1-15, doi:10.3390/horticulturae7020028.
696.	García-Gómez, G.; Real-Santillán, R.O.; Larsen, J.; Pérez, L.L.; de la Rosa, J.I.F.; Pineda, S.; Martínez-Castillo, A.M. Maize mycorrhizas decrease the susceptibility of the foliar insect herbivore Spodoptera frugiperda to its homologous nucleopolyhedrovirus. Pest management science 2021, 77, 4701-4708, doi:10.1002/ps.6511.
697.	Garibaldi, L.A.; Aizen, M.A.; Sáez, A.; Gleiser, G.; Strelin, M.M.; Harder, L.D. The influences of progenitor filtering, domestication selection and the boundaries of nature on the domestication of grain crops. Functional Ecology 2021, 35, 1998-2011, doi:10.1111/1365-2435.13819.
698.	Gaveliene, V.; Socik, B.; Jankovska-Bortkevic, E.; Jurkoniene, S. Plant Microbial Biostimulants as a Promising Tool to Enhance the Productivity and Quality of Carrot Root Crops. Microorganisms 2021, 9, doi:10.3390/microorganisms9091850.
699.	Hamid, B.; Zaman, M.; Farooq, S.; Fatima, S.; Sayyed, R.Z.; Baba, Z.A.; Sheikh, T.A.; Reddy, M.S.; Enshasy, H.E.; Gafur, A.; et al. Bacterial plant biostimulants: A sustainable way towards improving growth, productivity, and health of crops. Sustainability (Switzerland) 2021, 13, 1-24, doi:10.3390/su13052856.
700.	Hernández, V.; Hellın, P.; Molina, E.; Marques-Galvez, J.E.; Garrido, I.; Molina, M.V.; Cava, J.; Fenoll, J.; Flores, P. Ozone and microbial biostimulants increase the bioactive content of pepper fruit. Acta Horticulturae 2021, 1329, 133-140, doi:10.17660/ActaHortic.2021.1329.16.
701.	Ismail, I.; Huda, N. Meat alternatives. In Future Foods: Global Trends, Opportunities, and Sustainability Challenges; 2021; pp. 351-373.
702.	Iula, G.; Miras-Moreno, B.; Lucini, L.; Trevisan, M. The mycorrhiza-and trichoderma-mediated elicitation of secondary metabolism and modulation of phytohormone profile in tomato plants. Horticulturae 2021, 7, doi:10.3390/horticulturae7100394.
703.	Jabborova, D.; Annapurna, K.; Paul, S.; Kumar, S.; Saad, H.A.; Desouky, S.; Ibrahim, M.F.M.; Elkelish, A. Beneficial features of biochar and arbuscular mycorrhiza for improving spinach plant growth, root morphological traits, physiological properties, and soil enzymatic activities. Journal of Fungi 2021, 7, doi:10.3390/jof7070571.
704.	Jacobs-Hoffman, I.; Hills, P.N. Effects of the commercial biostimulant BC204 on the rhizosphere microbial community of Solanum lycopersicum L. South African Journal of Botany 2021, 143, 52-60, doi:10.1016/j.sajb.2021.08.011.
705.	Jajoo, A.; Mathur, S. Role of arbuscular mycorrhizal fungi as an underground saviuor for protecting plants from abiotic stresses. Physiology and molecular biology of plants : an international journal of functional plant biology 2021, 27, 2589-2603, doi:10.1007/s12298-021-01091-2.
706.	Jiménez-Gómez, A.; García-Estévez, I.; Escribano-Bailón, M.T.; García-Fraile, P.; Rivas, R. Bacterial Fertilizers Based on Rhizobium laguerreae and Bacillus halotolerans Enhance Cichorium endivia L. Phenolic Compound and Mineral Contents and Plant Development. Foods (Basel, Switzerland) 2021, 10, doi:10.3390/foods10020424.
707.	Joly, P.; Calteau, A.; Wauquier, A.; Dumas, R.; Beuvin, M.; Vallenet, D.; Crovadore, J.; Cochard, B.; Lefort, F.; Berthon, J.Y. From Strain Characterization to Field Authorization: Highlights on Bacillus velezensis Strain B25 Beneficial Properties for Plants and Its Activities on Phytopathogenic Fungi. Microorganisms 2021, 9, doi:10.3390/microorganisms9091924.
708.	Joshi, N.; Gothalwal, R.; Singh, M.; Dave, K. Novel sulphur-oxidizing bacteria consummate sulphur deficiency in oil seed crop. Archives of microbiology 2021, 203, 1-6, doi:10.1007/s00203-020-02009-4.
709.	Joshi, N.; Parewa, H.P.; Joshi, S.; Sharma, J.K.; Shukla, U.N.; Paliwal, A.; Gupta, V. Use of microbial biostimulants in organic farming. In Advances in Organic Farming: Agronomic Soil Management Practices; 2021; pp. 59-73.
710.	Kang, J.P.; Huo, Y.; Yang, D.U.; Yang, D.C. Influence of the plant growth promoting Rhizobium panacihumi on aluminum resistance in Panax ginseng. Journal of Ginseng Research 2021, 45, 442-449, doi:10.1016/j.jgr.2020.01.001.
711.	Kim, D.; Jeon, C.W.; Cho, G.; Thomashow, L.S.; Weller, D.M.; Paik, M.J.; Lee, Y.B.; Kwak, Y.S. Glutamic acid reshapes the plant microbiota to protect plants against pathogens. Microbiome 2021, 9, doi:10.1186/s40168-021-01186-8.
712.	Komatsu, M.; Hashimoto, S.; Matsuura, T. Effects of species and geo-information on the (137)Cs concentrations in edible wild mushrooms and plants collected by residents after the Fukushima nuclear accident. Scientific reports 2021, 11, 22470, doi:10.1038/s41598-021-01816-z.
713.	Kooijman, A.M.; Arens, S.M.; Postema, A.E.L.; van Dalen, B.R.; Cammeraat, L.H. Lime-rich and lime-poor coastal dunes: Natural blowout activity differs with sensitivity to high N deposition through differences in P availability to the vegetation. Science of the Total Environment 2021, 779, doi:10.1016/j.scitotenv.2021.146461.
714.	Kumar, P.; Erturk, V.S.; Almusawa, H. Mathematical structure of mosaic disease using microbial biostimulants via Caputo and Atangana–Baleanu derivatives. Results in Physics 2021, 24, doi:10.1016/j.rinp.2021.104186.
715.	Lee, D.G.; Lee, J.M.; Choi, C.G.; Lee, H.; Moon, J.C.; Chung, N. Effect of plant growth-promoting rhizobacterial treatment on growth and physiological characteristics of Triticum aestivum L. under salt stress. Applied Biological Chemistry 2021, 64, doi:10.1186/s13765-021-00663-w.
716.	Lee, S.K.; Lur, H.S.; Liu, C.T. From Lab to Farm: Elucidating the Beneficial Roles of Photosynthetic Bacteria in Sustainable Agriculture. Microorganisms 2021, 9, doi:10.3390/microorganisms9122453.
717.	Lephatsi, M.M.; Meyer, V.; Piater, L.A.; Dubery, I.A.; Tugizimana, F. Plant responses to abiotic stresses and rhizobacterial biostimulants: Metabolomics and epigenetics perspectives. Metabolites 2021, 11, doi:10.3390/metabo11070457.
718.	L'Hoir, M.; Duponnois, R. Combining the Seed Endophytic Bacteria and the Back to the Future Approaches for Plant Holonbiont Breeding. Frontiers in Agronomy 2021, 3, doi:10.3389/fagro.2021.724450.
719.	Li, F.; Yu, H.Y.; Li, Y.; Wang, Y.; Resource, J.S.; Hu, D.S.; Feng, B.A.; Han, Y.L. The quality of compost was improved by low concentrations of fulvic acid owing to its optimization of the exceptional microbial structure. Bioresource technology 2021, 342, doi:10.1016/j.biortech.2021.125843.
720.	Li, J.; Pan, H.; Yang, H.; Wang, C.; Liu, H.; Zhou, H.; Li, P.; Li, C.; Lu, X.; Tian, Y. Rhamnolipid Enhances the Nitrogen Fixation Activity of Azotobacter chroococcum by Influencing Lysine Succinylation. Frontiers in microbiology 2021, 12, 697963, doi:10.3389/fmicb.2021.697963.
721.	Li, N.; Wang, J.; Wang, B.; Huang, S.; Hu, J.; Yang, T.; Asmutola, P.; Lan, H.; Qinghui, Y. Identification of the Carbohydrate and Organic Acid Metabolism Genes Responsible for Brix in Tomato Fruit by Transcriptome and Metabolome Analysis. Frontiers in Genetics 2021, 12, doi:10.3389/fgene.2021.714942.
722.	Lisitsyn, A.; Semenova, A.; Nasonova, V.; Polishchuk, E.; Revutskaya, N.; Kozyrev, I.; Kotenkova, E. Approaches in animal proteins and natural polysaccharides application for food packaging: Edible film production and quality estimation. Polymers 2021, 13, doi:10.3390/polym13101592.
723.	Liu, R.C.; Xiao, Z.Y.; Hashem, A.; Abd_allah, E.F.; Xu, Y.J.; Wu, Q.S. Unraveling the interaction between arbuscular mycorrhizal fungi and camellia plants. Horticulturae 2021, 7, doi:10.3390/horticulturae7090322.
724.	Mabasa, N.C.; Jones, C.L.W.; Laing, M. The use of treated brewery effluent for salt tolerant crop irrigation. Agricultural Water Management 2021, 245, doi:10.1016/j.agwat.2020.106590.
725.	MacMillan, J.; Adams, C.B.; Trostle, C.; Rajan, N. Testing the efficacy of existing USDA Rhizobium germplasm collection accessions as inoculants for guar. Industrial Crops and Products 2021, 161, doi:10.1016/j.indcrop.2020.113205.
726.	Majkowska-Gadomska, J.; Dobrowolski, A.; Jadwisieńczak, K.K.; Kaliniewicz, Z.; Francke, A. Effect of biostimulants on the growth, yield and nutritional value of Capsicum annuum grown in an unheated plastic tunnel. Scientific reports 2021, 11, 22335, doi:10.1038/s41598-021-01834-x.
727.	Makhaye, G.; Aremu, A.O.; Gerrano, A.S.; Tesfay, S.; Du Plooy, C.P.; Amoo, S.O. Biopriming with Seaweed Extract and Microbial-Based Commercial Biostimulants Influences Seed Germination of Five Abelmoschus esculentus Genotypes. Plants (Basel, Switzerland) 2021, 10, doi:10.3390/plants10071327.
728.	Malík, M.; Velechovský, J.; Tlustoš, P. The overview of existing knowledge on medical cannabis plants growing. Plant, Soil and Environment 2021, 67, 425-442, doi:10.17221/96/2021-PSE.
729.	Mandal, D.; Lalrinchhani. Nanofertilizer and its application in horticulture. Journal of Applied Horticulture 2021, 23, 70-77, doi:10.37855/jah.2021.v23i01.14.
730.	Meng, L.L.; Liang, S.M.; Srivastava, A.K.; Li, Y.; Liu, C.Y.; Zou, Y.N.; Kuca, K.; Hashem, A.; Abd-Allah, E.F.; Wu, Q.S. Easily Extractable Glomalin-Related Soil Protein as Foliar Spray Improves Nutritional Qualities of Late Ripening Sweet Oranges. Horticulturae 2021, 7, doi:10.3390/horticulturae7080228.
731.	Mesbah, R.; Ardakani, M.R.; Moghaddam, A.; Rafiei, F. Yield and morpho-physiological traits of tobacco (nicotiana tabacum l.) as affected by azotobacter, mycorrhizal symbiosis and biochar application. Plant Science Today 2021, 8, 986-994, doi:10.14719/pst.1378.
732.	Miceli, A.; Moncada, A.; Vetrano, F. Use of microbial biostimulants to increase the salinity tolerance of vegetable transplants. Agronomy 2021, 11, doi:10.3390/agronomy11061143.
733.	Mickan, B.S.; Alsharmani, A.R.; Solaiman, Z.M.; Leopold, M.; Abbott, L.K. Plant-Dependent Soil Bacterial Responses Following Amendment With a Multispecies Microbial Biostimulant Compared to Rock Mineral and Chemical Fertilizers. Frontiers in plant science 2021, 11, doi:10.3389/fpls.2020.550169.
734.	Mirzaee, H.; Ariens, E.; Blaskovich, M.A.T.; Clark, R.J.; Schenk, P.M. Biostimulation of Bacteria in Liquid Culture for Identification of New Antimicrobial Compounds. Pharmaceuticals (Basel, Switzerland) 2021, 14, doi:10.3390/ph14121232.
735.	Mofokeng, M.M.; Araya, H.T.; Araya, N.A.; Makgato, M.J.; Mokgehle, S.N.; Masemola, M.C.; Mudau, F.N.; Du Plooy, C.P.; Amoo, S.O. Integrating biostimulants in agrosystem to promote soil health and plant growth. In Biostimulants for Crops from Seed Germination to Plant Development: A Practical Approach; 2021; pp. 87-108.
736.	Montgomery, D.R.; Biklé, A. Soil Health and Nutrient Density: Beyond Organic vs. Conventional Farming. Frontiers in Sustainable Food Systems 2021, 5, doi:10.3389/fsufs.2021.699147.
737.	Nataraja, T.H.; Naika, R.; Shankarappa, S.K.; Reddy, K.V.; Abdelmohsen, S.A.M.; Al-Harbi, F.F.; El-Abedin, T.K.Z.; Elansary, H.O.; Abdelbacki, A.M.M. Productivity of Paddies as Influenced by Varied Rates of Recommended Nutrients in Conjunction with Biofertilizers in Local Landraces. Agronomy-Basel 2021, 11, doi:10.3390/agronomy11061165.
738.	Nephali, L.; Moodley, V.; Piater, L.; Steenkamp, P.; Buthelezi, N.; Dubery, I.; Burgess, K.; Huyser, J.; Tugizimana, F. A Metabolomic Landscape of Maize Plants Treated With a Microbial Biostimulant Under Well-Watered and Drought Conditions. Frontiers in plant science 2021, 12, 676632, doi:10.3389/fpls.2021.676632.
739.	Noceto, P.A.; Bettenfeld, P.; Boussageon, R.; Hériché, M.; Sportes, A.; van Tuinen, D.; Courty, P.E.; Wipf, D. Arbuscular mycorrhizal fungi, a key symbiosis in the development of quality traits in crop production, alone or combined with plant growth-promoting bacteria. Mycorrhiza 2021, 31, 655-669, doi:10.1007/s00572-021-01054-1.
740.	Novello, G.; Cesaro, P.; Bona, E.; Massa, N.; Gosetti, F.; Scarafoni, A.; Todeschini, V.; Berta, G.; Lingua, G.; Gamalero, E. The effects of plant growth-promoting bacteria with biostimulant features on the growth of a local onion cultivar and a commercial zucchini variety. Agronomy 2021, 11, doi:10.3390/agronomy11050888.
741.	Ochieng’, I.O.; Gitari, H.I.; Mochoge, B.; Rezaei-Chiyaneh, E.; Gweyi-Onyango, J.P. Optimizing Maize Yield, Nitrogen Efficacy and Grain Protein Content under Different N Forms and Rates. Journal of Soil Science and Plant Nutrition 2021, 21, 1867-1880, doi:10.1007/s42729-021-00486-0.
742.	Opdahl, L.J.; Lewis, R.W.; Kalcsits, L.A.; Sullivan, T.S.; Sanguinet, K.A. Plant Uptake of Lactate-Bound Metals: A Sustainable Alternative to Metal Chlorides. Biomolecules 2021, 11, doi:10.3390/biom11081085.
743.	Østlie, H.M.; Porcellato, D.; Kvam, G.; Wicklund, T. Investigation of the microbiota associated with ungerminated and germinated Norwegian barley cultivars with focus on lactic acid bacteria. International journal of food microbiology 2021, 341, 109059, doi:10.1016/j.ijfoodmicro.2021.109059.
744.	Othibeng, K.; Nephali, L.; Ramabulana, A.T.; Steenkamp, P.; Petras, D.; Kang, K.B.; Opperman, H.; Huyser, J.; Tugizimana, F. A metabolic choreography of maize plants treated with a humic substance-based biostimulant under normal and starved conditions. Metabolites 2021, 11, doi:10.3390/metabo11060403.
745.	Oulebsir-Mohandkaci, H.; Benzina-Tihar, F.; Hadjouti, R. Exploring biofertilizer potential of plant growth-promoting rhizobacteria Bacillus clausii strain B8 (MT305787) on Brassica napus and Medicago sativa. Notulae Botanicae Horti Agrobotanici Cluj-Napoca 2021, 49, doi:10.15835/nbha49412484.
746.	Pallares Pallares, A.; Gwala, S.; Pälchen, K.; Duijsens, D.; Hendrickx, M.; Grauwet, T. Pulse seeds as promising and sustainable source of ingredients with naturally bioencapsulated nutrients: Literature review and outlook. Comprehensive Reviews in Food Science and Food Safety 2021, 20, 1524-1553, doi:10.1111/1541-4337.12692.
747.	Pardo-Diaz, S.; Romero-Perdomo, F.; Mendoza-Labrador, J.; Delgadillo-Duran, D.; Castro-Rincon, E.; Silva, A.M.M.; Rojas-Tapias, D.F.; Cardoso, E.; Estrada-Bonilla, G.A. Endophytic PGPB Improves Plant Growth and Quality, and Modulates the Bacterial Community of an Intercropping System. Frontiers in Sustainable Food Systems 2021, 5, doi:10.3389/fsufs.2021.715270.
748.	Pasković, I.; Soldo, B.; Goreta Ban, S.; Radić, T.; Lukić, M.; Urlić, B.; Mimica, M.; Brkić Bubola, K.; Colla, G.; Rouphael, Y.; et al. Fruit quality and volatile compound composition of processing tomato as affected by fertilisation practices and arbuscular mycorrhizal fungi application. Food chemistry 2021, 359, 129961, doi:10.1016/j.foodchem.2021.129961.
749.	Paśmionka, I.B.; Bulski, K.; Boligłowa, E. The participation of microbiota in the transformation of nitrogen compounds in the soil—a review. Agronomy 2021, 11, doi:10.3390/agronomy11050977.
750.	Pastor-Bueis, R.; Jimenez-Gomez, A.; Barquero, M.; Mateos, P.F.; Gonzalez-Andres, F. Yield response of common bean to co-inoculation with Rhizobium and Pseudomonas endophytes and microscopic evidence of different colonised spaces inside the nodule. European Journal of Agronomy 2021, 122, doi:10.1016/j.eja.2020.126187.
751.	Pasulka, A.L.; Howes, A.L.; Kallet, J.G.; VanderKelen, J.; Villars, C. Visualization of probiotics via epifluorescence microscopy and fluorescence in situ hybridization (FISH). Journal of Microbiological Methods 2021, 182, doi:10.1016/j.mimet.2021.106151.
752.	Pokhrel, L.R.; Ubah, C.S.; Fallah, S. Comprehensive Phytotoxicity Assessment Protocol for Engineered Nanomaterials. Methods in molecular biology (Clifton, N.J.) 2021, 2326, 251-266, doi:10.1007/978-1-0716-1514-0_18.
753.	Poveda, J.; Gonzalez-Andres, F. Bacillus as a source of phytohormones for use in agriculture. Applied microbiology and biotechnology 2021, 105, 8629-8645, doi:10.1007/s00253-021-11492-8.
754.	Poveda, J.; González-Andrés, F. Bacillus as a source of phytohormones for use in agriculture. Applied microbiology and biotechnology 2021, 105, 8629-8645, doi:10.1007/s00253-021-11492-8.
755.	Radkowski, A.; Radkowska, I.; Bocianowski, J.; Cyplik, A.; Wolski, K.; Bujak, H. Effect of amino acids and effective microorganisms on meadow silage chemical composition. Agronomy 2021, 11, doi:10.3390/agronomy11061198.
756.	Rai, N.; Rai, S.P.; Sarma, B.K. Prospects for Abiotic Stress Tolerance in Crops Utilizing Phyto- and Bio-Stimulants. Frontiers in Sustainable Food Systems 2021, 5, doi:10.3389/fsufs.2021.754853.
757.	Rashid, N.; Khan, S.; Wahid, A.; Ibrar, D.; Hasnain, Z.; Irshad, S.; Bashir, S.; Al-Hashimi, A.; Elshikh, M.S.; Kamran, M.; et al. Exogenous application of biostimulants and synthetic growth promoters improved the productivity and grain quality of quinoa linked with enhanced photosynthetic pigments and metabolomics. Agronomy 2021, 11, doi:10.3390/agronomy11112302.
758.	Raveau, R.; Fontaine, J.; Bert, V.; Perlein, A.; Tisserant, B.; Ferrant, P.; Lounès-Hadj Sahraoui, A. In situ cultivation of aromatic plant species for the phytomanagement of an aged-trace element polluted soil: Plant biomass improvement options and techno-economic assessment of the essential oil production channel. The Science of the total environment 2021, 789, 147944, doi:10.1016/j.scitotenv.2…
759.	Redouane, E.M.; Lahrouni, M.; Martins, J.C.; El Amrani Zerrifi, S.; Benidire, L.; Douma, M.; Aziz, F.; Oufdou, K.; Mandi, L.; Campos, A.; et al. Protective Role of Native Rhizospheric Soil Microbiota Against the Exposure to Microcystins Introduced into Soil-Plant System via Contaminated Irrigation Water and Health Risk Assessment. Toxins 2021, 13, doi:10.3390/toxins13020118.
760.	Rempelos, L.; Baranski, M.; Wang, J.; Adams, T.N.; Adebusuyi, K.; Beckman, J.J.; Brockbank, C.J.; Douglas, B.S.; Feng, T.; Greenway, J.D.; et al. Integrated soil and crop management in organic agriculture: A logical framework to ensure food quality and human health? Agronomy 2021, 11, doi:10.3390/agronomy11122494.
761.	Rivero-Montejo, S.J.; Vargas-Hernandez, M.; Torres-Pacheco, I. Nanoparticles as novel elicitors to improve bioactive compounds in plants. Agriculture (Switzerland) 2021, 11, 1-16, doi:10.3390/agriculture11020134.
762.	Rizvi, A.; Ahmed, B.; Khan, M.S.; Umar, S.; Lee, J. Psychrophilic bacterial phosphate-biofertilizers: A novel extremophile for sustainable crop production under cold environment. Microorganisms 2021, 9, doi:10.3390/microorganisms9122451.
763.	Ronga, D.; Vitti, A.; Zaccardelli, M.; Pane, C.; Caradonia, F.; Cardarelli, M.; Colla, G.; Rouphael, Y. Root zone management for improving seedling quality of organically produced horticultural crops. Agronomy 2021, 11, doi:10.3390/agronomy11040630.
764.	Roorkiwal, M.; Pandey, S.; Thavarajah, D.; Hemalatha, R.; Varshney, R.K. Molecular Mechanisms and Biochemical Pathways for Micronutrient Acquisition and Storage in Legumes to Support Biofortification for Nutritional Security. Frontiers in plant science 2021, 12, doi:10.3389/fpls.2021.682842.
765.	Rouphael, Y.; Colla, G.; Hoagland, L.; Giordano, M.; El-Nakhel, C.; Cardarelli, M. Vegetal-protein hydrolysates based microgranule enhances growth, mineral content, and quality traits of vegetable transplants. Scientia Horticulturae 2021, 290, doi:10.1016/j.scienta.2021.110554.
766.	Saia, S.; Corrado, G.; Vitaglione, P.; Colla, G.; Bonini, P.; Giordano, M.; Di Stasio, E.; Raimondi, G.; Sacchi, R.; Rouphael, Y. An Endophytic Fungi-Based Biostimulant Modulates Volatile and Non-Volatile Secondary Metabolites and Yield of Greenhouse Basil (Ocimum basilicum L.) through Variable Mechanisms Dependent on Salinity Stress Level. Pathogens 2021, 10, doi:10.3390/pathogens10070797.
767.	Saleem, M.S.; Anjum, M.A.; Naz, S.; Ali, S.; Hussain, S.; Azam, M.; Sardar, H.; Khaliq, G.; Canan, İ.; Ejaz, S. Incorporation of ascorbic acid in chitosan-based edible coating improves postharvest quality and storability of strawberry fruits. International Journal of Biological Macromolecules 2021, 189, 160-169, doi:10.1016/j.ijbiomac.2021.08.051.
768.	Salomon, M.J.; Watts-Williams, S.J.; McLaughlin, M.J.; Brien, C.J.; Jewell, N.; Berger, B.; Cavagnaro, T.R. Evaluation of commercial composts and potting mixes and their ability to support arbuscular mycorrhizal fungi with maize (Zea mays) as host plant. Waste management (New York, N.Y.) 2021, 134, 187-196, doi:10.1016/j.wasman.2021.08.018.
769.	Santini, G.; Biondi, N.; Rodolfi, L.; Tredici, M.R. Plant Biostimulants from Cyanobacteria: An Emerging Strategy to Improve Yields and Sustainability in Agriculture. Plants (Basel, Switzerland) 2021, 10, doi:10.3390/plants10040643.
770.	Sardans, J.; Janssens, I.A.; Ciais, P.; Obersteiner, M.; Peñuelas, J. Recent advances and future research in ecological stoichiometry. Perspectives in Plant Ecology, Evolution and Systematics 2021, 50, doi:10.1016/j.ppees.2021.125611.
771.	Sarkar, S.; Khatun, M.; Era, F.M.; Islam, A.K.M.M.; Anwar, M.P.; Danish, S.; Datta, R.; Islam, A.K.M.A. Abiotic stresses: Alteration of composition and grain quality in food legumes. Agronomy 2021, 11, doi:10.3390/agronomy11112238.
772.	Sawatdee, S.; Prommuak, C.; Jarunglumlert, T.; Pavasant, P.; Flood, A.E. Combined effects of cations in fertilizer solution on antioxidant content in red lettuce (Lactuca sativa L.). Journal of the science of food and agriculture 2021, 101, 4632-4642, doi:10.1002/jsfa.11106.
773.	Sayed, K.; Baloo, L.; Kutty, S.; Makba, F. Potential biodegradation of Tapis Light Crude Petroleum Oil, using palm oil mill effluent final discharge as biostimulant for isolated halotolerant Bacillus strains. Marine Pollution Bulletin 2021, 172, doi:10.1016/j.marpolbul.2021.112863.
774.	Scagliola, M.; Valentinuzzi, F.; Mimmo, T.; Cesco, S.; Crecchio, C.; Pii, Y. Bioinoculants as Promising Complement of Chemical Fertilizers for a More Sustainable Agricultural Practice. Frontiers in Sustainable Food Systems 2021, 4, doi:10.3389/fsufs.2020.622169.
775.	Schmid, C.; Mittermeier-Klessinger, V.; Peters, V.C.T.; Berger, F.; Kramler, M.; Heuberger, H.; Rinder, R.; Hofmann, T.; Gutjahr, C.; Dawid, C. Quantitative Mapping of Flavor and Pharmacologically Active Compounds in European Licorice Roots (Glycyrrhiza glabra L.) in Response to Growth Conditions and Arbuscular Mycorrhiza Symbiosis. Journal of agricultural and food chemistry 2021, 69, 13173-13189…
776.	Seleiman, M.F.; Al-Suhaibani, N.; Ali, N.; Akmal, M.; Alotaibi, M.; Refay, Y.; Dindaroglu, T.; Abdul-Wajid, H.H.; Battaglia, M.L. Drought Stress Impacts on Plants and Different Approaches to Alleviate Its Adverse Effects. Plants-Basel 2021, 10, doi:10.3390/plants10020259.
777.	Shahrajabian, M.H.; Chaski, C.; Polyzos, N.; Petropoulos, S.A. Biostimulants Application: A Low Input Cropping Management Tool for Sustainable Farming of Vegetables. Biomolecules 2021, 11, doi:10.3390/biom11050698.
778.	Shao, H.H.; Zhang, G.S.; Liu, G.; Zhang, K.M.; Pang, X.Y.; Zhang, Z.L. Correlation analysis of soil microorganisms and saponins from different growing regions of Panax notoginseng. Allelopathy Journal 2021, 53, 189-210, doi:10.26651/allelo.j/2021-53-2-1337.
779.	Sheteiwy, M.S.; Abd Elgawad, H.; Xiong, Y.C.; Macovei, A.; Brestic, M.; Skalicky, M.; Shaghaleh, H.; Hamoud, Y.A.; El-Sawah, A.M. Inoculation with Bacillus amyloliquefaciens and mycorrhiza confers tolerance to drought stress and improve seed yield and quality of soybean plant. Physiologia plantarum 2021, 172, 2153-2169, doi:10.1111/ppl.13454.
780.	Sheteiwy, M.S.; Shaghaleh, H.; Hamoud, Y.A.; Holford, P.; Shao, H.; Qi, W.; Hashmi, M.Z.; Wu, T. Zinc oxide nanoparticles: potential effects on soil properties, crop production, food processing, and food quality. Environmental Science and Pollution Research 2021, 28, 36942-36966, doi:10.1007/s11356-021-14542-w.
781.	Shweta; Kumar, M.; Kumar, A.; Sewhag, M.; Neelam; Chaudhary, K. Assessing Mungbean Productivity under Organic Management. Legume Research 2021, 44, 349-352, doi:10.18805/lr-4392.
782.	Silva, T.A.; de Castro, J.S.; Ribeiro, V.J.; Ribeiro, J.I.; Tavares, G.P.; Calijuri, M.L. Microalgae biomass as a renewable biostimulant: meat processing industry effluent treatment- soil health improvement, and plant growth. Environmental Technology 2021, doi:10.1080/09593330.2021.2000646.
783.	Singh, S.; Singh, U.B.; Trivdi, M.; Malviya, D.; Sahu, P.K.; Roy, M.; Sharma, P.K.; Singh, H.V.; Manna, M.C.; Saxena, A.K. Restructuring the Cellular Responses: Connecting Microbial Intervention With Ecological Fitness and Adaptiveness to the Maize (Zea mays L.) Grown in Saline–Sodic Soil. Frontiers in microbiology 2021, 11, doi:10.3389/fmicb.2020.568325.
784.	Song, X.; Wang, Q.; Jin, P.; Chen, X.; Tang, S.Y.; Wei, C.L.; Li, K.; Ding, X.Y.; Tang, Z.W.; Fu, H. Enhanced biostimulation coupled with a dynamic groundwater recirculation system for Cr(VI) removal from groundwater: A field-scale study. Science of the Total Environment 2021, 772, doi:10.1016/j.scitotenv.2021.145495.
785.	Soumare, A.; Diédhiou, A.G.; Arora, N.K.; Tawfeeq Al-Ani, L.K.; Ngom, M.; Fall, S.; Hafidi, M.; Ouhdouch, Y.; Kouisni, L.; Sy, M.O. Potential Role and Utilization of Plant Growth Promoting Microbes in Plant Tissue Culture. Frontiers in microbiology 2021, 12, 649878, doi:10.3389/fmicb.2021.649878.
786.	Souza, E.F.C.; Rosen, C.J.; Venterea, R.T. Co-application of DMPSA and NBPT with urea mitigates both nitrous oxide emissions and nitrate leaching during irrigated potato production. Environmental Pollution 2021, 284, doi:10.1016/j.envpol.2021.117124.
787.	Squeri, C.; Miras-Moreno, B.; Gatti, M.; Garavani, A.; Poni, S.; Lucini, L.; Trevisan, M. Gas exchange, vine performance and modulation of secondary metabolism in Vitis vinifera L. cv Barbera following long-term nitrogen deficit. Planta 2021, 253, doi:10.1007/s00425-021-03590-8.
788.	Suja, G.; Sreekumar, J.; Byju, G.; Veena, S.S.; Sunitha, S.A.; Ramesh, V.; Maria, C.L.; Raj, R.K. Organic management of Chinese potato: growth, yield, quality, soil health, and economics. International Journal of Vegetable Science 2021, 27, 585-603, doi:10.1080/19315260.2021.1907829.
789.	Sundh, I.; Del Giudice, T.; Cembalo, L. Reaping the Benefits of Microorganisms in Cropping Systems: Is the Regulatory Policy Adequate? Microorganisms 2021, 9, doi:10.3390/microorganisms9071437.
790.	Szparaga, A.; Kocira, S.; Kapusta, I.; Zaguła, G. Prototyping extracts from Artemisia absinthium L. for their biostimulating properties yield-enhancing, and farmer income-increasing properties. Industrial Crops and Products 2021, 160, doi:10.1016/j.indcrop.2020.113125.
791.	Tabacchioni, S.; Passato, S.; Ambrosino, P.; Huang, L.; Caldara, M.; Cantale, C.; Hett, J.; Del Fiore, A.; Fiore, A.; Schlüter, A.; et al. Identification of Beneficial Microbial Consortia and Bioactive Compounds with Potential as Plant Biostimulants for a Sustainable Agriculture. Microorganisms 2021, 9, doi:10.3390/microorganisms9020426.
792.	Tanney, C.A.S.; Backer, R.; Geitmann, A.; Smith, D.L. Cannabis Glandular Trichomes: A Cellular Metabolite Factory. Frontiers in plant science 2021, 12, doi:10.3389/fpls.2021.721986.
793.	Tas, A.A.; Shah, A.U. The replacement of cereals by legumes in extruded snack foods: Science, technology and challenges. Trends in Food Science and Technology 2021, 116, 701-711, doi:10.1016/j.tifs.2021.08.016.
794.	Tekaya, M.; Dahmen, S.; Ben Mansour, M.; Ferhout, H.; Chehab, H.; Hammami, M.; Attia, F.; Mechri, B. Foliar application of fertilizers and biostimulant has a strong impact on the olive (Olea europaea) rhizosphere microbial community profile and the abundance of arbuscular mycorrhizal fungi. Rhizosphere 2021, 19, doi:10.1016/j.rhisph.2021.100402.
795.	Torres, N.; Yu, R.; Martínez-Lüscher, J.; Kostaki, E.; Kurtural, S.K. Effects of Irrigation at Different Fractions of Crop Evapotranspiration on Water Productivity and Flavonoid Composition of Cabernet Sauvignon Grapevine. Frontiers in plant science 2021, 12, 712622, doi:10.3389/fpls.2021.712622.
796.	Ujvári, G.; Turrini, A.; Avio, L.; Agnolucci, M. Possible role of arbuscular mycorrhizal fungi and associated bacteria in the recruitment of endophytic bacterial communities by plant roots. Mycorrhiza 2021, 31, 527-544, doi:10.1007/s00572-021-01040-7.
797.	Vasseur-Coronado, M.; du Boulois, H.D.; Pertot, I.; Puopolo, G. Selection of plant growth promoting rhizobacteria sharing suitable features to be commercially developed as biostimulant products. Microbiological research 2021, 245, 126672, doi:10.1016/j.micres.2020.126672.
798.	Victorino Í, M.M.; Voyron, S.; Caser, M.; Orgiazzi, A.; Demasi, S.; Berruti, A.; Scariot, V.; Bianciotto, V.; Lumini, E. Metabarcoding of Soil Fungal Communities Associated with Alpine Field-Grown Saffron (Crocus sativus L.) Inoculated with AM Fungi. Journal of fungi (Basel, Switzerland) 2021, 7, doi:10.3390/jof7010045.
799.	Volkogon, V.V.; Dimova, S.B.; Volkogon, K.I.; Sidorenko, V.P.; Volkogon, M.V. Biological Nitrogen Fixation and Denitrification in Rhizosphere of Potato Plants in Response to the Fertilization and Inoculation. Frontiers in Sustainable Food Systems 2021, 5, doi:10.3389/fsufs.2021.606379.
800.	Wang, Y.; He, S.; Zhou, F.; Sun, H.; Cao, X.; Ye, Y.; Li, J. Detection of Lectin Protein Allergen of Kidney Beans (Phaseolus vulgaris L.) and Desensitization Food Processing Technology. Journal of agricultural and food chemistry 2021, 69, 14723-14741, doi:10.1021/acs.jafc.1c02801.
801.	Wang, Z.; Chen, Z.; Kowalchuk, G.A.; Xu, Z.; Fu, X.; Kuramaeb, E.E. Succession of the Resident Soil Microbial Community in Response to Periodic Inoculations. Applied and environmental microbiology 2021, 87, 1-16, doi:10.1128/AEM.00046-21.
802.	Xu, M.; Bai, H.Y.; Fu, W.Q.; Sun, K.; Wang, H.W.; Xu, D.L.; Dai, C.C.; Jia, Y. Endophytic bacteria promote the quality of Lyophyllum decastes by improving non-volatile taste components of mycelia. Food chemistry 2021, 336, doi:10.1016/j.foodchem.2020.127672.
803.	Yang, J.; Cui, D.D.; Shen, H. Microbulbifer sp. SH-1 degrades brown seaweed via the synergistic effect of alginate lyase AlgSH6, AlgSH7 and AlgSH17. Chinese Science Bulletin-Chinese 2021, 66, 4284-4294, doi:10.1360/tb-2021-0558.
804.	Yang, J.W.; Luyima, D.; Park, S.J.; Kim, S.H.; Oh, T.K. Mixing sodium-chloride-rich food waste compost with livestock manure composts enhanced the agronomic performance of leaf lettuce. Sustainability (Switzerland) 2021, 13, doi:10.3390/su132313223.
805.	Yang, T.; Samarakoon, U.; Altland, J.; Ling, P. Photosynthesis, biomass production, nutritional quality, and flavor-related phytochemical properties of hydroponic-grown arugula (Eruca sativa mill.) ‘standard’ under different electrical conductivities of nutrient solution. Agronomy 2021, 11, doi:10.3390/agronomy11071340.
806.	Yousfi, S.; Marin, J.; Parra, L.; Lloret, J.; Mauri, P.V. A Rhizogenic Biostimulant Effect on Soil Fertility and Roots Growth of Turfgrass. Agronomy-Basel 2021, 11, doi:10.3390/agronomy11030573.
807.	Zeng, L.; Li, J.; Cheng, Y.; Wang, D.; Gu, J.; Li, F.; Han, W. Comparison of Biochemical Characteristics, Action Models, and Enzymatic Mechanisms of a Novel Exolytic and Two Endolytic Lyases with Mannuronate Preference. Marine drugs 2021, 19, doi:10.3390/md19120706.
808.	Zhou, N.; Mu, M.J.; Yang, M.; Zhou, Y.; Ma, M.G. The Effect of Microbial Fertilizer on the Growth, Rhizospheric Environment and Medicinal Quality of Fritillaria taipaiensis. Horticulturae 2021, 7, doi:10.3390/horticulturae7110500.
809.	Zhou, Y.D.; Gao, S.Y.; Zhang, M.L.; Jiang, W.K.; Ke, Z.J.; Qiu, J.G.; Xu, J.H.; Hong, Q. Unveiling the CoA mediated salicylate catabolic mechanism in Rhizobium sp. X9. Molecular microbiology 2021, 116, 783-793, doi:10.1111/mmi.14771.
810.	Zimmermann, B.; Claß-Mahler, I.; Von Cossel, M.; Lewandowski, I.; Weik, J.; Spiller, A.; Nitzko, S.; Lippert, C.; Krimly, T.; Pergner, I.; et al. Mineral-ecological cropping systems—a new approach to improve ecosystem services by farming without chemical synthetic plant protection. Agronomy 2021, 11, doi:10.3390/agronomy11091710.
811.	Zydlik, Z.; Zydlik, P.; Wieczorek, R. The Effects of Bioinoculants Based on Mycorrhizal and Trichoderma spp. Fungi in an Apple Tree Nursery under Replantation Conditions. Agronomy 2021, 11, doi:10.3390/agronomy11112355.
812.	Abd-Elkader, D.Y.; Mohamed, A.A.; Feleafel, M.N.; Al-Huqail, A.A.; Salem, M.Z.M.; Ali, H.M.; Hassan, H.S. Photosynthetic Pigments and Biochemical Response of Zucchini (Cucurbita pepo L.) to Plant-Derived Extracts, Microbial, and Potassium Silicate as Biostimulants Under Greenhouse Conditions. Frontiers in plant science 2022, 13, doi:10.3389/fpls.2022.879545.
813.	Abdullah, A.F.; El-Hassanin, A.S.; Hassan, N.M.M.; Samak, M.R.; Gabr, G. Fertilization Affects Growth Aspects, Chemical Composition and Productivity of Wheat Crop. Egyptian Journal of Botany 2022, 62, 549-559, doi:10.21608/ejbo.2022.104109.1827.
814.	Agnihotri, R.; Sharma, M.P.; Bucking, H.; Dames, J.F.; Bagyaraj, D.J. Methods for assessing the quality of AM fungal bio-fertilizer: Retrospect and future directions. World journal of microbiology & biotechnology 2022, 38, 97, doi:10.1007/s11274-022-03288-3.
815.	Aguilera, P.; Becerra, N.; Alvear, M.; Ortiz, N.; Turrini, A.; Azcón-Aguilar, C.; López-Gómez, M.; Romero, J.K.; Massri, M.; Seguel, A.; et al. Arbuscular mycorrhizal fungi from acidic soils favors production of tomatoes and lycopene concentration. Journal of the science of food and agriculture 2022, 102, 2352-2358, doi:10.1002/jsfa.11573.
816.	Aidoo, R.; Oduro, I.N.; Agbenorhevi, J.K.; Ellis, W.O.; Pepra-Ameyaw, N.B. Physicochemical and pasting properties of flour and starch from two new cassava accessions. International Journal of Food Properties 2022, 25, 561-569, doi:10.1080/10942912.2022.2052087.
817.	Akley, E.K.; Rice, C.W.; Adotey, N.; Ampim, P.A.Y.; Prasad, P.V.V.; Danquah, E.O.; Denwar, N.N. Residual Bradyrhizobium inoculation effects on soybean performance and selected soil health parameters. Agronomy Journal 2022, 114, 1627-1641, doi:10.1002/agj2.21037.
818.	Ali, S.; Moon, Y.S.; Hamayun, M.; Khan, M.A.; Bibi, K.; Lee, I.J. Pragmatic role of microbial plant biostimulants in abiotic stress relief in crop plants. Journal of Plant Interactions 2022, 17, 705-718, doi:10.1080/17429145.2022.2091801.
819.	Allam, Y.; Amin, G.; Fattah, G.A.; Hashem, A.; Egamberdieva, D.; Abd Allah, E.F.; El-Didamony, G. The use of rhizobium and mycorrhizae in soil containing rhizobiophage to improve growth and nodulation of cowpea. Scientia Agricola 2022, 79, doi:10.1590/1678-992x-2021-0110.
820.	Alrosan, M.; Tan, T.C.; Koh, W.Y.; Easa, A.M.; Gammoh, S.; Alu’datt, M.H. Overview of fermentation process: structure-function relationship on protein quality and non-nutritive compounds of plant-based proteins and carbohydrates. Critical Reviews in Food Science and Nutrition 2022, doi:10.1080/10408398.2022.2049200.
821.	Anton-Herrero, R.; Garcia-Delgado, C.; Mayans, B.; Camacho-Arevalo, R.; Delgado-Moreno, L.; Eymar, E. Biostimulant Effects of Micro Carbon Technology (MCT(R))-Based Fertilizers on Soil and Capsicum annuum Culture in Growth Chamber and Field. Agronomy-Basel 2022, 12, doi:10.3390/agronomy12010070.
822.	Aremu, A.O.O.; Makhaye, G.; Tesfay, S.Z.; Gerrano, A.S.; Du Plooy, C.P.P.; Amoo, S.O.O. Influence of Commercial Seaweed Extract and Microbial Biostimulant on Growth, Yield, Phytochemical Content, and Nutritional Quality of Five Abelmoschus esculentus Genotypes. Agronomy-Basel 2022, 12, doi:10.3390/agronomy12020428.
823.	Ayed, S.; Bouhaouel, I.; Jebari, H.; Hamada, W. Use of Biostimulants: Towards Sustainable Approach to Enhance Durum Wheat Performances. Plants-Basel 2022, 11, doi:10.3390/plants11010133.
824.	Babu, S.; Singh, R.; Yadav, D.; Rathore, S.S.; Raj, R.; Avasthe, R.; Yadav, S.K.; Das, A.; Yadav, V.; Yadav, B.; et al. Nanofertilizers for agricultural and environmental sustainability. Chemosphere 2022, 292, doi:10.1016/j.chemosphere.2021.133451.
825.	Bag, S.; Mondal, A.; Banik, A. Exploring tea (Camellia sinensis) microbiome: Insights into the functional characteristics and their impact on tea growth promotion. Microbiological research 2022, 254, 126890, doi:10.1016/j.micres.2021.126890.
826.	Balthazar, C.; Joly, D.L.; Filion, M. Exploiting Beneficial Pseudomonas spp. for Cannabis Production. Frontiers in microbiology 2022, 12, doi:10.3389/fmicb.2021.833172.
827.	Balthazar, C.; Novinscak, A.; Cantin, G.; Joly, D.L.; Filion, M. Biocontrol Activity of Bacillus spp. and Pseudomonas spp. Against Botrytis cinerea and Other Cannabis Fungal Pathogens. Phytopathology 2022, 112, 549-560, doi:10.1094/PHYTO-03-21-0128-R.
828.	Bassolino, L.; Petroni, K.; Polito, A.; Marinelli, A.; Azzini, E.; Ferrari, M.; Ficco, D.B.M.; Mazzucotelli, E.; Tondelli, A.; Fricano, A.; et al. Does Plant Breeding for Antioxidant-Rich Foods Have an Impact on Human Health? Antioxidants 2022, 11, doi:10.3390/antiox11040794.
829.	Bernhoft, A.; Wang, J.; Leifert, C. Effect of Organic and Conventional Cereal Production Methods on Fusarium Head Blight and Mycotoxin Contamination Levels. Agronomy 2022, 12, doi:10.3390/agronomy12040797.
830.	Berni, R.; Hausman, J.F.; Villas-boas, S.; Guerriero, G. Impact of Pseudomonas sp. SVB-B33 on Stress- and Cell Wall-Related Genes in Roots and Leaves of Hemp under Salinity. Horticulturae 2022, 8, doi:10.3390/horticulturae8040336.
831.	Berrios, L.; Rentsch, J.D. Linking Reactive Oxygen Species (ROS) to Abiotic and Biotic Feedbacks in Plant Microbiomes: The Dose Makes the Poison. International journal of molecular sciences 2022, 23, doi:10.3390/ijms23084402.
832.	Bianco, A.; Fancello, F.; Garau, M.; Deroma, M.; Atzori, A.S.; Castaldi, P.; Zara, G.; Budroni, M. Microbial and chemical dynamics of brewers' spent grain during a low-input pre-vermicomposting treatment. The Science of the total environment 2022, 802, 149792, doi:10.1016/j.scitotenv.2021.149792.
833.	Boorboori, M.R.; Zhang, H.Y. Arbuscular Mycorrhizal Fungi Are an Influential Factor in Improving the Phytoremediation of Arsenic, Cadmium, Lead, and Chromium. Journal of fungi (Basel, Switzerland) 2022, 8, doi:10.3390/jof8020176.
834.	Boyno, G.; Demir, S.; Danesh, Y.R. Effects of some biological agents on the growth and biochemical parameters of tomato plants infected with Alternaria solani (Ellis &amp; Martin) Sorauer. European Journal of Plant Pathology 2022, 162, 19-29, doi:10.1007/s10658-021-02398-2.
835.	Bridžiuvienė, D.; Raudonienė, V.; Švedienė, J.; Paškevičius, A.; Baužienė, I.; Vaitonis, G.; Šlepetienė, A.; Šlepetys, J.; Kačergius, A. Impact of Soil Chemical Properties on the Growth Promotion Ability of Trichoderma ghanense, T. tomentosum and Their Complex on Rye in Different Land-Use Systems. Journal of Fungi 2022, 8, doi:10.3390/jof8010085.
836.	Bulgari, D.; Filisetti, S.; Montagna, M.; Gobbi, E.; Faoro, F. Pathogenic potential of bacteria isolated from commercial biostimulants. Archives of microbiology 2022, 204, 162, doi:10.1007/s00203-022-02769-1.
837.	Cardarelli, M.; Woo, S.L.; Rouphael, Y.; Colla, G. Seed Treatments with Microorganisms Can Have a Biostimulant Effect by Influencing Germination and Seedling Growth of Crops. Plants 2022, 11, doi:10.3390/plants11030259.
838.	Carey, C.J.; Strohm, H.; Smith, F.; Biaggi, M. Foliar Application of a Microbial Inoculant and Alkali-Extracted Humic Product Boosts Forage Productivity and Quality on a Central Coast California Rangeland. Frontiers in Sustainable Food Systems 2022, 6, doi:10.3389/fsufs.2022.847096.
839.	Cataldo, E.; Fucile, M.; Mattii, G.B. Biostimulants in Viticulture: A Sustainable Approach against Biotic and Abiotic Stresses. Plants 2022, 11, doi:10.3390/plants11020162.
840.	Chakraborti, S.; Bera, K.; Sadhukhan, S.; Dutta, P. Bio-priming of seeds: Plant stress management and its underlying cellular, biochemical and molecular mechanisms. Plant Stress 2022, 3, doi:10.1016/j.stress.2021.100052.
841.	Chaudhry, S.; Sidhu, G.P.S. Climate change regulated abiotic stress mechanisms in plants: a comprehensive review. Plant cell reports 2022, 41, doi:10.1007/s00299-021-02759-5.
842.	Choi, S.; Colla, G.; Cardarelli, M.; Kim, H.J. Effects of Plant-Derived Protein Hydrolysates on Yield, Quality, and Nitrogen Use Efficiency of Greenhouse Grown Lettuce and Tomato. Agronomy 2022, 12, doi:10.3390/agronomy12051018.
843.	Chouyia, F.E.; Fiorentino, N.; Rouphael, Y.; Ventorino, V.; Fechtali, T.; Visconti, D.; Cozzolino, E.; Idbella, M.; Giordano, M.; Fagnano, M. Assessing the effect of P-solubilizing bacteria and mycorrhizal fungi on tomato yield and quality under different crop rotations. Scientia Horticulturae 2022, 293, doi:10.1016/j.scienta.2021.110740.
844.	Christmann, S. Regard and protect ground-nesting pollinators as part of soil biodiversity. Ecological applications : a publication of the Ecological Society of America 2022, 32, e2564, doi:10.1002/eap.2564.
845.	Ciriello, M.; Formisano, L.; El-Nakhel, C.; Corrado, G.; Rouphael, Y. Biostimulatory Action of a Plant-Derived Protein Hydrolysate on Morphological Traits, Photosynthetic Parameters, and Mineral Composition of Two Basil Cultivars Grown Hydroponically under Variable Electrical Conductivity. Horticulturae 2022, 8, doi:10.3390/horticulturae8050409.
846.	Consentino, B.B.; Rouphael, Y.; Ntatsi, G.; De Pasquale, C.; Iapichino, G.; D'Anna, F.; La Bella, S.; Sabatino, L. Agronomic performance and fruit quality in greenhouse grown eggplant are interactively modulated by iodine dosage and grafting. Scientia Horticulturae 2022, 295, doi:10.1016/j.scienta.2022.110891.
847.	Demmig-Adams, B.; López-Pozo, M.; Polutchko, S.K.; Fourounjian, P.; Stewart, J.J.; Zenir, M.C.; Adams, W.W. Growth and Nutritional Quality of Lemnaceae Viewed Comparatively in an Ecological and Evolutionary Context. Plants 2022, 11, doi:10.3390/plants11020145.
848.	Di Mola, I.; Ottaiano, L.; Cozzolino, E.; El-Nakhel, C.; Rippa, M.; Mormile, P.; Corrado, G.; Rouphael, Y.; Mori, M. Assessment of Yield and Nitrate Content of Wall Rocket Grown under Diffuse-Light-or Clear-Plastic Films and Subjected to Different Nitrogen Fertilization Levels and Biostimulant Application. Horticulturae 2022, 8, doi:10.3390/horticulturae8020138.
849.	El-Beltagi, H.S.; Ahmad, I.; Basit, A.; Abd El-Lateef, H.M.; Yasir, M.; Shah, S.T.; Ullah, I.; Mohamed, M.E.M.; Ali, I.; Ali, F.; et al. Effect of Azospirillum and Azotobacter Species on the Performance of Cherry Tomato under Different Salinity Levels. Gesunde Pflanzen 2022, 74, 487-499, doi:10.1007/s10343-022-00625-2.
850.	Esteves, A.; Carvalho, A.; Roque, J.; Rodrigues, M.Â.; Correia, C.M.; Lima-Brito, J. Cytogenetic and molecular characterization of almond trees treated with plant biostimulants or boron-based fertilizers. Plant Growth Regulation 2022, doi:10.1007/s10725-022-00845-6.
851.	Ezzati Lotfabadi, Z.; Weisany, W.; Abdul-Razzak Tahir, N.; Mohammadi Torkashvand, A. Arbuscular mycorrhizal fungi species improve the fatty acids profile and nutrients status of soybean cultivars grown under drought stress. Journal of applied microbiology 2022, 132, 2177-2188, doi:10.1111/jam.15326.
852.	Fadiji, A.E.; Babalola, O.O.; Santoyo, G.; Perazzolli, M. The Potential Role of Microbial Biostimulants in the Amelioration of Climate Change-Associated Abiotic Stresses on Crops. Frontiers in microbiology 2022, 12, doi:10.3389/fmicb.2021.829099.
853.	Fanin, N.; Clemmensen, K.E.; Lindahl, B.D.; Farrell, M.; Nilsson, M.C.; Gundale, M.J.; Kardol, P.; Wardle, D.A. Ericoid shrubs shape fungal communities and suppress organic matter decomposition in boreal forests. The New phytologist 2022, doi:10.1111/nph.18353.
854.	Farda, B.; Djebaili, R.; Vaccarelli, I.; Del Gallo, M.; Pellegrini, M. Actinomycetes from Caves: An Overview of Their Diversity, Biotechnological Properties, and Insights for Their Use in Soil Environments. Microorganisms 2022, 10, doi:10.3390/microorganisms10020453.
855.	Fortis-Hernández, M.; Ortiz-Lopez, J.; Preciado-Rangel, P.; Trejo-Valencia, R.; Lagunes-Fortiz, E.; Andrade-Sifuentes, A.; Rueda-Puente, E.O. Biofortification with copper nanoparticles (Nps Cu) and its effect on the physical and nutraceutical quality of hydroponic melon fruits. Notulae Botanicae Horti Agrobotanici Cluj-Napoca 2022, 50, doi:10.15835/nbha50112568.
856.	Franzoni, G.; Cocetta, G.; Prinsi, B.; Ferrante, A.; Espen, L. Biostimulants on Crops: Their Impact under Abiotic Stress Conditions. Horticulturae 2022, 8, doi:10.3390/horticulturae8030189.
857.	Gamalero, E.; Glick, B.R. Recent Advances in Bacterial Amelioration of Plant Drought and Salt Stress. Biology 2022, 11, doi:10.3390/biology11030437.
858.	Ganugi, P.; Fiorini, A.; Ardenti, F.; Caffi, T.; Bonini, P.; Taskin, E.; Puglisi, E.; Tabaglio, V.; Trevisan, M.; Lucini, L. Nitrogen use efficiency, rhizosphere bacterial community, and root metabolome reprogramming due to maize seed treatment with microbial biostimulants. Physiologia plantarum 2022, 174, e13679, doi:10.1111/ppl.13679.
859.	Gavelienė, V.; Jurkonienė, S. Probiotics Enhance Cereal Yield and Quality and Modify Agrochemical Soil Properties. Microorganisms 2022, 10, doi:10.3390/microorganisms10071277.
860.	González-Pérez, B.K.; Rivas-Castillo, A.M.; Valdez-Calderón, A.; Gayosso-Morales, M.A. Microalgae as biostimulants: a new approach in agriculture. World Journal of Microbiology and Biotechnology 2022, 38, doi:10.1007/s11274-021-03192-2.
861.	Gupta, A.; Singh, U.B.; Sahu, P.K.; Paul, S.; Kumar, A.; Malviya, D.; Singh, S.; Kuppusamy, P.; Singh, P.; Paul, D.; et al. Linking Soil Microbial Diversity to Modern Agriculture Practices: A Review. International journal of environmental research and public health 2022, 19, doi:10.3390/ijerph19053141.
862.	Gupta, S.; Doležal, K.; Kulkarni, M.G.; Balázs, E.; Van Staden, J. Role of non-microbial biostimulants in regulation of seed germination and seedling establishment. Plant Growth Regulation 2022, 97, 271-313, doi:10.1007/s10725-021-00794-6.
863.	Gupta, S.; Schillaci, M.; Roessner, U. Metabolomics as an emerging tool to study plant-microbe interactions. Emerging Topics in Life Sciences 2022, 6, 175-183, doi:10.1042/ETLS20210262.
864.	Hendriksen, N.B. Microbial biostimulants – the need for clarification in EU regulation. Trends in Microbiology 2022, 30, 311-313, doi:10.1016/j.tim.2022.01.008.
865.	Hendrix, S.; Verbruggen, N.; Cuypers, A.; Meyer, A.J. Essential trace metals in plant responses to heat stress. Journal of Experimental Botany 2022, 73, 1775-1788, doi:10.1093/jxb/erab507.
866.	Henn, K.; Bøye Olsen, S.; Goddyn, H.; Bredie, W.L.P. Willingness to replace animal-based products with pulses among consumers in different European countries. Food Research International 2022, 157, doi:10.1016/j.foodres.2022.111403.
867.	Heydarzadeh, S.; Jalilian, J.; Pirzad, A.; Jamei, R.; Petrussa, E. Fodder value and physiological aspects of rainfed smooth vetch affected by biofertilizers and supplementary irrigation in an agri-silviculture system. Agroforestry Systems 2022, 96, 221-232, doi:10.1007/s10457-021-00695-7.
868.	Huertas, R.; Karpinska, B.; Ngala, S.; Mkandawire, B.; Maling'a, J.; Wajenkeche, E.; Kimani, P.M.; Boesch, C.; Stewart, D.; Hancock, R.D.; et al. Biofortification of common bean (Phaseolus vulgaris L.) with iron and zinc: Achievements and challenges. Food and Energy Security 2022, doi:10.1002/fes3.406.
869.	Imran, A.; Sardar, F.; Khaliq, Z.; Nawaz, M.S.; Shehzad, A.; Ahmad, M.; Yasmin, S.; Hakim, S.; Mirza, B.S.; Mubeen, F.; et al. Tailored Bioactive Compost from Agri-Waste Improves the Growth and Yield of Chili Pepper and Tomato. Frontiers in bioengineering and biotechnology 2022, 9, doi:10.3389/fbioe.2021.787764.
870.	Jensen, A.; Jorgensen, T.H. Extracts of Saccharina latissima and Ulva lactuca affect the balance between growth and immunity in Arabidopsis thaliana. Journal of Applied Phycology 2022, doi:10.1007/s10811-022-02761-8.
871.	Jiménez-Arias, D.; Morales-Sierra, S.; Borges, A.A.; Herrera, A.J.; Luis, J.C. New Biostimulants Screening Method for Crop Seedlings under Water Deficit Stress. Agronomy 2022, 12, doi:10.3390/agronomy12030728.
872.	John, E.M.; Sreekumar, J.; Jisha, M.S. Remediation of chlorpyrifos in soil using immobilized bacterial consortium biostimulated with organic amendment. Biocatalysis and Biotransformation 2022, doi:10.1080/10242422.2022.2085033.
873.	Kačániová, M.; Galovičová, L.; Borotová, P.; Vukovic, N.L.; Vukic, M.; Kunová, S.; Hanus, P.; Bakay, L.; Zagrobelna, E.; Kluz, M.; et al. Assessment of Ocimum basilicum Essential Oil Anti-Insect Activity and Antimicrobial Protection in Fruit and Vegetable Quality. Plants (Basel, Switzerland) 2022, 11, doi:10.3390/plants11081030.
874.	Kamali-Andani, N.; Fallah, S.; Peralta-Videa, J.R.; Golkar, P. A comprehensive study of selenium and cerium oxide nanoparticles on mung bean: Individual and synergistic effect on photosynthesis pigments, antioxidants, and dry matter accumulation. Science of the Total Environment 2022, 830, doi:10.1016/j.scitotenv.2022.154837.
875.	Kamar Zaman, A.M.; Yaacob, J.S. Exploring the potential of vermicompost as a sustainable strategy in circular economy: improving plants’ bioactive properties and boosting agricultural yield and quality. Environmental Science and Pollution Research 2022, 29, 12948-12964, doi:10.1007/s11356-021-18006-z.
876.	Kaur, H.; Kaur, H.; Kaur, H.; Srivastava, S. The beneficial roles of trace and ultratrace elements in plants. Plant Growth Regulation 2022, doi:10.1007/s10725-022-00837-6.
877.	Kim, I.S. Current perspectives on the beneficial effects of soybean isoflavones and their metabolites on plants. Food science and biotechnology 2022, 31, 515-526, doi:10.1007/s10068-022-01070-7.
878.	Kisvarga, S.; Farkas, D.; Boronkay, G.; Neményi, A.; Orlóci, L. Effects of Biostimulants in Horticulture, with Emphasis on Ornamental Plant Production. Agronomy 2022, 12, doi:10.3390/agronomy12051043.
879.	Kuila, D.; Ghosh, S. Aspects, problems and utilization of Arbuscular Mycorrhizal (AM) application as bio-fertilizer in sustainable agriculture. Current research in microbial sciences 2022, 3, 100107, doi:10.1016/j.crmicr.2022.100107.
880.	Kumar, P.; Mahato, D.K.; Gupta, A.; Pandhi, S.; Mishra, S.; Barua, S.; Tyagi, V.; Kumar, A.; Kumar, M.; Kamle, M. Use of essential oils and phytochemicals against the mycotoxins producing fungi for shelf-life enhancement and food preservation. International Journal of Food Science and Technology 2022, 57, 2171-2184, doi:10.1111/ijfs.15563.
881.	Kumar, S.; Diksha; Sindhu, S.S.; Kumar, R. Biofertilizers: An ecofriendly technology for nutrient recycling and environmental sustainability. Current research in microbial sciences 2022, 3, 100094, doi:10.1016/j.crmicr.2021.100094.
882.	Lanzuise, S.; Manganiello, G.; Guastaferro, V.M.; Vincenzo, C.; Vitaglione, P.; Ferracane, R.; Vecchi, A.; Vinale, F.; Kamau, S.; Lorito, M.; et al. Combined Biostimulant Applications of Trichoderma spp. with Fatty Acid Mixtures Improve Biocontrol Activity, Horticultural Crop Yield and Nutritional Quality. Agronomy 2022, 12, doi:10.3390/agronomy12020275.
883.	Lee, J.S.; Chandra, D.; Son, J. Growth, Physicochemical, Nutritional, and Postharvest Qualities of Leaf Lettuce (Lactuca sativa L.) as Affected by Cultivar and Amount of Applied Nutrient Solution. Horticulturae 2022, 8, doi:10.3390/horticulturae8050436.
884.	Lephatsi, M.; Nephali, L.; Meyer, V.; Piater, L.A.; Buthelezi, N.; Dubery, I.A.; Opperman, H.; Brand, M.; Huyser, J.; Tugizimana, F. Molecular mechanisms associated with microbial biostimulant-mediated growth enhancement, priming and drought stress tolerance in maize plants. Scientific reports 2022, 12, 10450, doi:10.1038/s41598-022-14570-7.
885.	Li, J.; Van Gerrewey, T.; Geelen, D. A Meta-Analysis of Biostimulant Yield Effectiveness in Field Trials. Frontiers in plant science 2022, 13, doi:10.3389/fpls.2022.836702.
886.	Liang, X.; Wang, Y.; Li, Y.; An, W.; He, X.; Chen, Y.; Shi, Z.; He, J.; Wan, R. Widely-Targeted Metabolic Profiling in Lycium barbarum Fruits under Salt-Alkaline Stress Uncovers Mechanism of Salinity Tolerance. Molecules (Basel, Switzerland) 2022, 27, doi:10.3390/molecules27051564.
887.	Lin, Y.Y.; Jones, M.L. Evaluating the Growth-promoting Effects of Microbial Biostimulants on Greenhouse Floriculture Crops. Hortscience 2022, 57, 97-109, doi:10.21273/hortsci16149-21.
888.	Locke, H.; Crawford, K.M. Arbuscular mycorrhizal fungi mediate how plant herbivory history influences herbivore performance. Ecological Entomology 2022, doi:10.1111/een.13143.
889.	Lyu, D.; Backer, R.; Smith, D.L. Three plant growth-promoting rhizobacteria alter morphological development, physiology, and flower yield of Cannabis sativa L. Industrial Crops and Products 2022, 178, doi:10.1016/j.indcrop.2022.114583.
890.	Mallikarjun; Ram, H.; Kumar, R.; Singh, M.; Meena, R.K.; Kumar, R. Effect of Rhizobium Inoculation and Tillage Practices on Fodder Cowpea (Vigna unguiculata). Legume Research 2022, 45, 608-613, doi:10.18805/lr-4373.
891.	Martineau-Côté, D.; Achouri, A.; Karboune, S.; L’Hocine, L. Faba Bean: An Untapped Source of Quality Plant Proteins and Bioactives. Nutrients 2022, 14, doi:10.3390/nu14081541.
892.	Martinez-De la Cruz, S.; Gonzalez-Fuentes, J.A.; Robledo-Olivo, A.; Mendoza-Villarreal, R.; Hernandez-Perez, A.; Davila-Medina, M.D.; Alvarado-Camarillo, D. Humic substances and rhizobacteria enhance the yield, physiology and quality of strawberries. Notulae Botanicae Horti Agrobotanici Cluj-Napoca 2022, 50, doi:10.15835/nbha50112578.
893.	Matosinhos, R.D.; Cesca, K.; Carciofi, B.A.M.; de Oliveira, D.; de Andrade, C.J. MANNOSYLERYTHRITOL LIPIDS AS GREEN PESTICIDES AND PLANT BIOSTIMULANTS. Journal of the science of food and agriculture 2022, doi:10.1002/jsfa.12100.
894.	Maver, M.; Trevisan, F.; Miras-Moreno, B.; Lucini, L.; Trevisan, M.; Cesco, S.; Mimmo, T. The interplay between nitrogenated allelochemicals, mineral nutrition and metabolic profile in barley roots. Plant and Soil 2022, doi:10.1007/s11104-022-05553-8.
895.	Mayer, A.M.B.; Trenchard, L.; Rayns, F. Historical changes in the mineral content of fruit and vegetables in the UK from 1940 to 2019: a concern for human nutrition and agriculture. International Journal of Food Sciences and Nutrition 2022, 73, 315-326, doi:10.1080/09637486.2021.1981831.
896.	Mekonnen, T.W.; Gerrano, A.S.; Mbuma, N.W.; Labuschagne, M.T. Breeding of Vegetable Cowpea for Nutrition and Climate Resilience in Sub-Saharan Africa: Progress, Opportunities, and Challenges. Plants 2022, 11, doi:10.3390/plants11121583.
897.	Mierzejewska, E.; Urbaniak, M.; Zagibajło, K.; Vangronsveld, J.; Thijs, S. The Effect of Syringic Acid and Phenoxy Herbicide 4-chloro-2-methylphenoxyacetic acid (MCPA) on Soil, Rhizosphere, and Plant Endosphere Microbiome. Frontiers in plant science 2022, 13, 882228, doi:10.3389/fpls.2022.882228.
898.	Mogal, C.S.; Solanki, V.H.; Kansara, R.V.; Jha, S.; Singh, S.; Parekh, V.B.; Rajkumar, B.K. UHPLC-MS/MS and QRT-PCR profiling of PGP agents and Rhizobium spp. of induced phytohormones for growth promotion in mungbean (var. Co4). Heliyon 2022, 8, e09532, doi:10.1016/j.heliyon.2022.e09532.
899.	Moreira, V.A.; Oliveira, C.; Jalal, A.; Gato, I.M.B.; Oliveira, T.; Boleta, G.H.M.; Giolo, V.M.; Vitória, L.S.; Tamburi, K.V.; Filho, M. Inoculation with Trichoderma harzianum and Azospirillum brasilense increases nutrition and yield of hydroponic lettuce. Archives of microbiology 2022, 204, 440, doi:10.1007/s00203-022-03047-w.
900.	Mujezinović, F.; Avdić, J.; Livančić, B.; Ašimović, Z.; Murtić, M.S.; Murtić, S. Enhancement of Antioxidant Properties of Lavender (Lavandula officinalis L.), Sage (Salvia officinalis L.) and Basil (Ocimum basilicum L.) by Application of Natural Biostimulants. Agriculturae Conspectus Scientificus 2022, 87, 77-81.
901.	Mukherjee, A.; Singh, S.; Gaurav, A.K.; Chouhan, G.K.; Jaiswal, D.K.; Pereira, A.P.D.; Passari, A.K.; Abdel-Azeem, A.M.; Verma, J.P. Harnessing of phytomicrobiome for developing potential biostimulant consortium for enhancing the productivity of chickpea and soil health under sustainable agriculture. Science of the Total Environment 2022, 836, doi:10.1016/j.scitotenv.2022.155550.
902.	Mukherjee, S.; Sain, S.; Ali, M.N.; Goswami, R.; Chakraborty, A.; Ray, K.; Bhattacharjee, R.; Pradhan, B.; Ravisankar, N.; Chatterjee, G. Microbiological properties of Beejamrit, an ancient Indian traditional knowledge, uncover a dynamic plant beneficial microbial network. World journal of microbiology & biotechnology 2022, 38, 111, doi:10.1007/s11274-022-03296-3.
903.	Mutale-Joan, C.; Sbabou, L.; Hicham, E. Microalgae and Cyanobacteria: How Exploiting These Microbial Resources Can Address the Underlying Challenges Related to Food Sources and Sustainable Agriculture: A Review. Journal of Plant Growth Regulation 2022, doi:10.1007/s00344-021-10534-9.
904.	Nahuelcura, J.; Ruiz, A.; Gomez, F.; Cornejo, P. The effect of arbuscular mycorrhizal fungi on the phenolic compounds profile, antioxidant activity and grain yields in wheat cultivars growing under hydric stress. Journal of the science of food and agriculture 2022, 102, 407-416, doi:10.1002/jsfa.11370.
905.	Nephali, L.; Steenkamp, P.; Burgess, K.; Huyser, J.; Brand, M.; van der Hooft, J.J.J.; Tugizimana, F. Mass Spectral Molecular Networking to Profile the Metabolome of Biostimulant Bacillus Strains. Frontiers in plant science 2022, 13, doi:10.3389/fpls.2022.920963.
906.	Nhung, N.T.H.; Nguyen, X.T.; Long, V.D.; Wei, Y.; Fujita, T. A Review of Soil Contaminated with Dioxins and Biodegradation Technologies: Current Status and Future Prospects. Toxics 2022, 10, doi:10.3390/toxics10060278.
907.	O'Callaghan, M.; Ballard, R.A.; Wright, D. Soil microbial inoculants for sustainable agriculture: Limitations and opportunities. Soil Use and Management 2022, doi:10.1111/sum.12811.
908.	Ortiz-Botella, M.; Gomez, I.; Paneque, P.; Caballero, P.; Parrado, J.; Vera, A.; Bastida, F.; Garcia, C.; Tejada, M. Use of biostimulants obtained from okara in the bioremediation of soils polluted by imazamox. Bioremediation Journal 2022, 26, 53-63, doi:10.1080/10889868.2021.1884531.
909.	Othibeng, K.; Nephali, L.; Myoli, A.; Buthelezi, N.; Jonker, W.; Huyser, J.; Tugizimana, F. Metabolic Circuits in Sap Extracts Reflect the Effects of a Microbial Biostimulant on Maize Metabolism under Drought Conditions. Plants 2022, 11, doi:10.3390/plants11040510.
910.	Qi, Z.H.; Zhou, X.; Tian, L.; Zhang, H.Y.; Cai, L.; Tang, F. Temporal and spatial variation of microbial communities in stored rice grains from two major depots in China. Food Research International 2022, 152, doi:10.1016/j.foodres.2021.110876.
911.	Qiu, Z.; Paungfoo-Lonhienne, C.; Ye, J.; Garcia, A.G.; Petersen, I.; Di Bella, L.; Hobbs, R.; Ibanez, M.; Heenan, M.; Wang, W.; et al. Biofertilizers can enhance nitrogen use efficiency of sugarcane. Environmental microbiology 2022, doi:10.1111/1462-2920.16027.
912.	Renoud, S.; Abrouk, D.; Prigent-Combaret, C.; Wisniewski-Dyé, F.; Legendre, L.; Moënne-Loccoz, Y.; Muller, D. Effect of Inoculation Level on the Impact of the PGPR Azospirillum lipoferum CRT1 on Selected Microbial Functional Groups in the Rhizosphere of Field Maize. Microorganisms 2022, 10, doi:10.3390/microorganisms10020325.
913.	Renoud, S.; Vacheron, J.; Abrouk, D.; Prigent-Combaret, C.; Legendre, L.; Muller, D.; Moënne-Loccoz, Y. Field Site-Specific Effects of an Azospirillum Seed Inoculant on Key Microbial Functional Groups in the Rhizosphere. Frontiers in microbiology 2022, 12, doi:10.3389/fmicb.2021.760512.
914.	Riley, W.W. Plant proteins. In Alternative Proteins: Safety and Food Security Considerations; 2022; pp. 17-47.
915.	Rodríguez, L.; Mendez, D.; Montecino, H.; Carrasco, B.; Arevalo, B.; Palomo, I.; Fuentes, E. Role of Phaseolus vulgaris L. in the Prevention of Cardiovascular Diseases-Cardioprotective Potential of Bioactive Compounds. Plants 2022, 11, doi:10.3390/plants11020186.
916.	Ruan, Y.; Wang, T.; Guo, S.; Huang, Q.; Shen, Q.; Ling, N. Chimeric plants favor asynchrony of conditionally rare bacterial species facilitating functional complementarity in rhizosphere. Biology and fertility of soils 2022, 58, 459-470, doi:10.1007/s00374-022-01637-w.
917.	Ruidas, S.; Karmakar, S.; Purkait, A.; Gangopadhyay, A.; Saha, R.; Mukherjee, K.; Mondal, P.; Hazra, D.K. Preparation, optimization, and testing of biostimulant formulations as stress management tools and foliar applications on brinjal and onion for growth and yield. Chemical Papers 2022, doi:10.1007/s11696-022-02318-6.
918.	Sabatino, L.; Consentino, B.B.; Ntatsi, G.; La Bella, S.; Baldassano, S.; Rouphael, Y. Stand-Alone or Combinatorial Effects of Grafting and Microbial and Non-Microbial Derived Compounds on Vigour, Yield and Nutritive and Functional Quality of Greenhouse Eggplant. Plants-Basel 2022, 11, doi:10.3390/plants11091175.
919.	Sahoo, B.; Chaudhuri, S. Lindane removal in contaminated soil by defined microbial consortia and evaluation of its effectiveness by bioassays and cytotoxicity studies. International Microbiology 2022, 25, 365-378, doi:10.1007/s10123-022-00232-1.
920.	Salomon, M.J.; Watts-Williams, S.J.; McLaughlin, M.J.; Bücking, H.; Singh, B.K.; Hutter, I.; Schneider, C.; Martin, F.M.; Vosatka, M.; Guo, L.; et al. Establishing a quality management framework for commercial inoculants containing arbuscular mycorrhizal fungi. iScience 2022, 25, 104636, doi:10.1016/j.isci.2022.104636.
921.	Sandoval-Cancino, G.; Zelaya-Molina, L.X.; Ruíz-Ramírez, S.; Cruz-Cárdenas, C.I.; Aragón-Magadán, M.A.; Rojas-Anaya, E.; Chávez-Díaz, I.F. AGRICULTURAL GENETIC RESOURCES AS A SOURCE OF RESILIENCE IN THE FACE OF THE COVID-19 PANDEMIC IN MEXICO †. Tropical and Subtropical Agroecosystems 2022, 25.
922.	Sani, M.N.H.; Yong, J.W.H. Harnessing Synergistic Biostimulatory Processes: A Plausible Approach for Enhanced Crop Growth and Resilience in Organic Farming. Biology-Basel 2022, 11, doi:10.3390/biology11010041.
923.	Sant'Ana, A.S. Editorial overview: Food microbiology. Current Opinion in Food Science 2022, 44, doi:10.1016/j.cofs.2022.100811.
924.	Santander, C.; Vidal, G.; Ruiz, A.; Vidal, C.; Cornejo, P. Salinity Eustress Increases the Biosynthesis and Accumulation of Phenolic Compounds That Improve the Functional and Antioxidant Quality of Red Lettuce. Agronomy 2022, 12, doi:10.3390/agronomy12030598.
925.	Sathyanarayan, S.R.; Warke, V.G.; Mahajan, G.B.; Annapure, U.S. Soil free nutrient availability to plants. Journal of Plant Nutrition 2022, doi:10.1080/01904167.2022.2071736.
926.	Shah, A.; Subramanian, S.; Smith, D.L. Seed Priming with Devosia sp. Cell-Free Supernatant (CFS) and Citrus Bioflavonoids Enhance Canola and Soybean Seed Germination. Molecules (Basel, Switzerland) 2022, 27, doi:10.3390/molecules27113410.
927.	Shukla, P.S.; Yadav, N.S.; Critchley, A.T.; Prithiviraj, B. Editorial: Biostimulants as an Avenue of Abiotic Stress Tolerance Improvement in Crops. Frontiers in Sustainable Food Systems 2022, 6, doi:10.3389/fsufs.2022.908555.
928.	Singh, S.; Mukherjee, A.; Jaiswal, D.K.; de Araujo Pereira, A.P.; Prasad, R.; Sharma, M.; Kuhad, R.C.; Shukla, A.C.; Verma, J.P. Advances and future prospects of pyrethroids: Toxicity and microbial degradation. The Science of the total environment 2022, 829, 154561, doi:10.1016/j.scitotenv.2022.154561.
929.	Singh, S.; Yap, W.S.; Ge, X.Y.; Min, V.L.X.; Choudhury, D. Cultured meat production fuelled by fermentation. Trends in Food Science and Technology 2022, 120, 48-58, doi:10.1016/j.tifs.2021.12.028.
930.	Srivastava, P.; Singh, N. Effects of microbial inoculants on soil carbon stock, enzymatic activity, and above ground and belowground biomass in marginal lands of Northern India. Land Degradation & Development 2022, 33, 308-323, doi:10.1002/ldr.4153.
931.	Sudiro, C.; Guglielmi, F.; Hochart, M.; Senizza, B.; Zhang, L.; Lucini, L.; Altissimo, A. A Phenomics and Metabolomics Investigation on the Modulation of Drought Stress by a Biostimulant Plant Extract in Tomato (Solanum lycopersicum). Agronomy 2022, 12, doi:10.3390/agronomy12040764.
932.	Sundram, S.; Othman, R.; Idris, A.S.; Angel, L.P.L.; Meon, S. Improved Growth Performance of Elaeis guineensis Jacq. Through the Applications of Arbuscular Mycorrhizal (AM) Fungi and Endophytic Bacteria. Current Microbiology 2022, 79, doi:10.1007/s00284-022-02842-4.
933.	Tejada, M.; Macias-Benitez, S.; Caballero, P.; Gomez, I.; Paneque, P.; Parrado, J. Bioremediation of an oxyfluorfen-polluted soil using biostimulants obtained by fermentation processes: Effect on biological properties. Applied Soil Ecology 2022, 170, doi:10.1016/j.apsoil.2021.104270.
934.	Toubali, S.; Ait-El-Mokhtar, M.; Boutasknit, A.; Anli, M.; Ait-Rahou, Y.; Benaffari, W.; Ben-Ahmed, H.; Mitsui, T.; Baslam, M.; Meddich, A. Root Reinforcement Improved Performance, Productivity, and Grain Bioactive Quality of Field-Droughted Quinoa (Chenopodium quinoa). Frontiers in plant science 2022, 13, 860484, doi:10.3389/fpls.2022.860484.
935.	Trivedi, K.; Kumar, R.; Anand, K.G.V.; Bhojani, G.; Kubavat, D.; Ghosh, A. Structural and functional changes in soil bacterial communities by drifting spray application of a commercial red seaweed extract as revealed by metagenomics. Archives of microbiology 2022, 204, doi:10.1007/s00203-021-02644-5.
936.	Varia, J.; Kamaleson, C.; Lerer, L. Biostimulation with phycocyanin-rich Spirulina extract in hydroponic vertical farming. Scientia Horticulturae 2022, 299, doi:10.1016/j.scienta.2022.111042.
937.	Visconti, D.; Ventorino, V.; Fagnano, M.; Woo, S.L.; Pepe, O.; Adamo, P.; Caporale, A.G.; Carrino, L.; Fiorentino, N. Compost and microbial biostimulant applications improve plant growth and soil biological fertility of a grass-based phytostabilization system. Environmental Geochemistry and Health 2022, doi:10.1007/s10653-022-01235-7.
938.	Wang, X.C.; Guo, X.; Hou, L.J.; Zhang, J.H.; Hu, J.; Zhang, F.; Mao, J.L.; Wang, Z.F.; Zhang, C.J.; Han, J.L.; et al. A comparative study of bacterial diversity based on effects of three different shade shed types in the rhizosphere of Panax quiquefolium L. PeerJ 2022, 10, doi:10.7717/peerj.12807.
939.	Wang, Z.; Chen, Z.; Leite, M.F.A.; Xu, Z.; Lin, Q.; Kowalchuk, G.A.; Fu, X.; Kuramae, E.E. Effects of probiotic consortia on plant metabolites are associated with soil indigenous microbiota and fertilization regimes. Industrial Crops and Products 2022, 185, doi:10.1016/j.indcrop.2022.115138.
940.	Wu, H.; Liu, H.N.; Ma, A.M.; Zhou, J.Z.; Xia, X.D. Synergetic effects of Lactobacillus plantarum and Rhizopus oryzae on physicochemical, nutritional and antioxidant properties of whole-grain oats (Avena sativa L.) during solid-state fermentation. LWT 2022, 154, doi:10.1016/j.lwt.2021.112687.
941.	Yuan, Y.; Dickinson, N. Nutrient interactions influence the efficacy of biostimulants. Journal of Plant Nutrition 2022, doi:10.1080/01904167.2022.2093222.
942.	Zahid, N.; Maqbool, M.; Tahir, M.M.; Horvitz, S.; Hamid, A.; Khalid, M.S.; Ejaz, S.; Jawad, R.; Awan, S.I.; Rehman, A.; et al. Influence of Organic and Inorganic Fertilizer Regimes on Growth Patterns and Antioxidants Capacity of Strawberry (Fragaria × Ananassa Duch.) cv. Chandler. Journal of Food Quality 2022, 2022, doi:10.1155/2022/8618854.
943.	Zarattini, M.; Choaibi, A.; Magri, S.; Hermans, C.; Cannella, D. The Oxidized Cellooligosaccharides Confer Thermotolerance in Arabidopsis by Priming Ethylene via Heat Shock Factor A2. Physiologia plantarum 2022, e13737, doi:10.1111/ppl.13737.
944.	Zhou, K.M.; Yu, J.; Ma, Y.H.; Cai, L.; Zheng, L.; Gong, W.L.; Liu, Q.A. Corn Steep Liquor: Green Biological Resources for Bioindustry. Applied Biochemistry and Biotechnology 2022, 194, 3280-3295, doi:10.1007/s12010-022-03904-w.
